# Supplementary material for: Variations in neurotoxicity and proteome profile of Malayan krait (Bungarus candidus) venoms
Source: PLoS One. 2019 Dec 30;14(12):e0227122. doi: 10.1371/journal.pone.0227122 (PMC6936869; doi:10.1371/journal.pone.0227122)
Supplement: S1 Table — (XLSX) [file pone.0227122.s001.xlsx]

## Sheet: Supp. Table 1-Malaysian list
	Fraction	Protein Accession	Protein Group/Name	Peptide	-10lgP	Mass	m/z	z	PTM
	1	No venom protein detected
	2	No venom protein detected
	3	No venom protein detected
	4	No venom protein detected
	5	Q8JFX7|3NOHE_BUNMUB3:B56	3FTX/Muscarinic toxin BM14/Bungarus multicinctus	R.GC(+57.02)VTAC(+57.02)TGPGSGSIYNLYTC(+57.02)C(+57.02)PTNR.C	68.52	2765.17	922.731	3	C
				K.KYHGKYPVILER.G	45.73	1501.84	501.619	3
				K.YHGKYPVILER.G	38.59	1373.75	458.923	3
				K.YPVILER.G	22.44	888.507	445.259	2
		Q7T3J2|3L2A_BUNCA	3FTX/Alpha-elapitoxin-Bm2a/Bungarus candidus	T.IVC(+57.02)HTTATSPISAVTC(+57.02)PPGENLC(+57.02)YR.K	65.06	2803.31	935.443	3	C
				R.GKVVELGC(+57.02)AATC(+57.02)PSKKPYEEVTC(+57.02)C(+57.02)STDKC(+57.02)NPHPK.Q	42.86	3906.78	782.362	5	C
		Q8AY41|VKTC_BUNCA	PI/Kunitz-type serine protease inhibitor C/Bungarus candidus	R.KC(+57.02)LEFPYGGC(+57.02)GGNANNFK.T	48.07	2031.89	678.305	3	C
				R.AFYYNSR.L	38.05	919.419	460.719	2
				K.NRPPFC(+57.02)NLLPEPGR.C	24.88	1665.84	556.284	3	C
	6	Q7T3J2|3L2A_BUNCA	3FTX/Alpha-elapitoxin-Bm2a/Bungarus candidus	T.IVC(+57.02)HTTATSPISAVTC(+57.02)PPGENLC(+57.02)YR.K	60.96	2803.31	935.445	3	C
				R.GKVVELGC(+57.02)AATC(+57.02)PSKKPYEEVTC(+57.02)C(+57.02)STDKC(+57.02)NPHPK.Q	58.27	3906.78	782.371	5	C
				T.IVC(+57.02)HTTATSPISAVTC(+57.02)PPGENLC(+57.02)YRK.M	49.84	2931.4	978.145	3	C
				K.VVELGC(+57.02)AATC(+57.02)PSKKPYEEVTC(+57.02)C(+57.02)STDKC(+57.02)NPHPK.Q	32.85	3721.67	745.341	5	C
				K.MWC(+57.02)DAFC(+57.02)SSR.G	29.07	1318.49	660.247	2	C
				R.KMWC(+57.02)DAFC(+57.02)SSR.G	27.49	1446.58	483.206	3	C
				R.GKVVELGC(+57.02)AATC(+57.02)PSKKPYEEVTC(+57.02)C(+57.02)STDK.C	26.33	3173.45	794.37	4	C
		A1IVR9|3L22_BUNCA	3FTX/Alpha-delta-bungarotoxin-2/Bungarus candidus	R.GKVVELGC(+57.02)AATC(+57.02)PSKKPYEEVTC(+57.02)C(+57.02)STDKC(+57.02)NPHPK.Q	58.27	3906.78	782.371	5	C
				T.LLC(+57.02)YKTPIPINAETC(+57.02)PPGENLC(+57.02)YTK.M	48.61	2951.42	984.816	3	C
				K.TPIPINAETC(+57.02)PPGENLC(+57.02)YTK.M	39.51	2274.07	759.031	3	C
				K.VVELGC(+57.02)AATC(+57.02)PSKKPYEEVTC(+57.02)C(+57.02)STDKC(+57.02)NPHPK.Q	32.85	3721.67	745.341	5	C
				R.GKVVELGC(+57.02)AATC(+57.02)PSKKPYEEVTC(+57.02)C(+57.02)STDK.C	26.33	3173.45	794.37	4	C
		A1IVR7|3L23_BUNCA	3FTX/Alpha-elapitoxin-Bc2c/Bungarus candidus	R.GKVVELGC(+57.02)AATC(+57.02)PSKKPYEEVTC(+57.02)C(+57.02)STDKC(+57.02)NPHPK.Q	58.27	3906.78	782.371	5	C
				K.VVELGC(+57.02)AATC(+57.02)PSKKPYEEVTC(+57.02)C(+57.02)STDKC(+57.02)NPHPK.Q	32.85	3721.67	745.341	5	C
				K.TPSPINAETC(+57.02)PPGENLC(+57.02)YTK.M	31.96	2248.01	750.343	3	C
				R.GKVVELGC(+57.02)AATC(+57.02)PSKKPYEEVTC(+57.02)C(+57.02)STDK.C	26.33	3173.45	794.37	4	C
				T.LLC(+57.02)YKTPSPINAETC(+57.02)PPGENLC(+57.02)YTK.M	25.04	2925.37	976.135	3	C
		Q6YIJ3|PA2A_BUNCA	PLA2/Acidic phospholipase A2 beta-bungarotoxin A chain/Bungarus candidus	R.VVC(+57.02)DC(+57.02)DRTAALC(+57.02)FGDSEYIEGHKNIDTAR.F	46.63	3371.5	843.881	4	C
				R.VVC(+57.02)DC(+57.02)DRTAALC(+57.02)FGDSEYIEGHK.N	42.83	2701.16	676.298	4	C
				R.TAALC(+57.02)FGDSEYIEGHK.N	32.01	1796.8	599.945	3	C
				R.TIIC(+57.02)YGAAGTC(+57.02)AR.V	30.07	1412.65	707.333	2	C
				R.YTIPC(+57.02)EK.T	23.15	909.427	455.725	2	C
		P81782|3NOJ_BUNCA	3FTX/Bucandin/Bungarus candidus	K.TC(+57.02)TEIDTWNVYNK.C	41.6	1642.73	822.374	2	C
				K.ITC(+57.02)SAEETFC(+57.02)YK.W	30.81	1507.63	754.818	2	C
				K.ITC(+57.02)SAEETFC(+57.02)YKWLNKISNER.W	30.63	2648.24	663.065	4	C
		Q9YGH0|3NOH3_BUNMU	3FTX/Cytotoxin-like protein TA-BMBGT3/Bungarus multicinctus	A.YHGKYPVILER.G	38.86	1373.75	458.92	3
				R.GC(+57.02)VTAC(+57.02)TGPGSGSIYNLYTC(+57.02)C(+57.02)PTNR.C	37.97	2765.17	922.73	3	C
	7	Q6YNQ0|PA2A3_BUNCA	PLA2/Acidic phospholipase A2 beta-bungarotoxin A3 chain/Bungarus candidus	R.VVC(+57.02)DC(+57.02)DRTAALC(+57.02)FGDSEYIEGHKNIDTAR.F	48.68	3371.5	843.884	4	C
				R.TAALC(+57.02)FGDSEYIEGHK.N	46.51	1796.8	599.942	3	C
				R.TIIC(+57.02)YGAAGTC(+57.02)AR.V	45.51	1412.65	707.333	2	C
				R.VVC(+57.02)DC(+57.02)DRTAALC(+57.02)FGDSEYIEGHK.N	40.6	2701.16	676.297	4	C
		Q7T3J2|3L2A_BUNCA	3FTX/Alpha-elapitoxin-Bm2a/Bungarus candidus	R.GKVVELGC(+57.02)AATC(+57.02)PSKKPYEEVTC(+57.02)C(+57.02)STDKC(+57.02)NPHPK.Q	45.5	3906.78	782.365	5	C
				T.IVC(+57.02)HTTATSPISAVTC(+57.02)PPGENLC(+57.02)YRK.M	43.17	2931.4	978.142	3	C
				T.IVC(+57.02)HTTATSPISAVTC(+57.02)PPGENLC(+57.02)YR.K	40.99	2803.31	935.446	3	C
		A1IVR9|3L22_BUNCA	3FTX/Alpha-delta-bungarotoxin-2/Bungarus candidus	R.GKVVELGC(+57.02)AATC(+57.02)PSKKPYEEVTC(+57.02)C(+57.02)STDKC(+57.02)NPHPK.Q	45.5	3906.78	782.365	5	C
				T.LLC(+57.02)YKTPIPINAETC(+57.02)PPGENLC(+57.02)YTK.M	41.18	2951.42	984.815	3	C
				K.TPIPINAETC(+57.02)PPGENLC(+57.02)YTK.M	31.51	2274.07	759.034	3	C
	8	A1IVR9|3L22_BUNCA	3FTX/Alpha-delta-bungarotoxin-2/Bungarus candidus	T.LLC(+57.02)YKTPIPINAETC(+57.02)PPGENLC(+57.02)YTK.M	59.45	2951.42	984.815	3	C
				K.TPIPINAETC(+57.02)PPGENLC(+57.02)YTK.M	44.7	2274.07	759.035	3	C
				R.GKVVELGC(+57.02)AATC(+57.02)PSKKPYEEVTC(+57.02)C(+57.02)STDKC(+57.02)NPHPK.Q	32.72	3906.78	782.372	5	C
				K.MWC(+57.02)DIWC(+57.02)SSR.G	30.91	1399.55	700.784	2	C
		Q9YGI0|3SO91_BUNMU	3FTX/Short neurotoxin homolog NTL1/Bungarus multicinctus	R.HSMYFC(+57.02)FK.N	38.38	1118.47	560.241	2	C
				K.NSWIAGGVER.I	33.74	1087.54	544.777	2
				K.NSWIAGGVERIER.G	24.85	1485.77	496.265	3
				T.KTC(+57.02)FNDDLTNPKTTELC(+57.02)R.H	24.07	2212.03	738.355	3	C
		Q6YNQ0|PA2A3_BUNCA	PLA2/Acidic phospholipase A2 beta-bungarotoxin A3 chain/Bungarus candidus	R.TAALC(+57.02)FGDSEYIEGHK.N	40.97	1796.8	599.942	3	C
				R.VVC(+57.02)DC(+57.02)DRTAALC(+57.02)FGDSEYIEGHK.N	32.71	2701.16	676.298	4	C
				R.TIIC(+57.02)YGAAGTC(+57.02)AR.V	28.83	1412.65	707.333	2	C
				R.YTIPC(+57.02)EKTWGEYTNYGC(+57.02)YC(+57.02)GAGGSGRPIDALDR.C	24.74	3786.65	947.673	4	C
		Q7T3J2|3L2A_BUNCA	3FTX/Alpha-elapitoxin-Bm2a/Bungarus candidus	T.IVC(+57.02)HTTATSPISAVTC(+57.02)PPGENLC(+57.02)YR.K	43.74	2803.31	935.443	3	C
				R.GKVVELGC(+57.02)AATC(+57.02)PSKKPYEEVTC(+57.02)C(+57.02)STDKC(+57.02)NPHPK.Q	32.72	3906.78	782.372	5	C
				K.MWC(+57.02)DAFC(+57.02)SSR.G	26.24	1318.49	660.249	2	C
	9	No venom protein detected
	10	No venom protein detected
	11	No venom protein detected
	12	No venom protein detected
	13	No venom protein detected
	14	No venom protein detected
