# Supplementary material for: Variations in neurotoxicity and proteome profile of Malayan krait (Bungarus candidus) venoms
Source: PLoS One. 2019 Dec 30;14(12):e0227122. doi: 10.1371/journal.pone.0227122 (PMC6936869; doi:10.1371/journal.pone.0227122)
Supplement: S2 Table — (XLSX) [file pone.0227122.s002.xlsx]

## Sheet: Supp. Table 2 - Indonesian list
	Fraction	Protein Accession	Protein Group/Name/Species	Peptide	-10lgP	Mass	m/z	z	PTM
	1	No venom protein detected
	2	No venom protein detected
	3	Q8AY43	PI/Kunitz-type serine protease inhibitor A /Bungarus candidus	R.KC(+57.02)IEFTYGGC(+57.02)GGNANNFK.S	51.5	2035.89	679.638	3	C
				R.KC(+57.02)IEFTYGGC(+57.02)GGNANNFKSR.G	42.88	2279.02	570.758	4	C
				K.FC(+57.02)NVPPEPGR.C	40.43	1171.54	586.781	2	C
				R.AFYYNPR.L	29.18	929.439	465.72	2
				K.FC(+57.02)NVPPEPGRC(+57.02)NANVR.A	23.32	1885.87	629.631	3	C
		P83346	3FTX/Bucain/Bungarus candidus	K.TC(+57.02)PSGQLLC(+57.02)LK.K	40.82	1275.63	638.822	2	C
				K.YSQANESSKTC(+57.02)PSGQLLC(+57.02)LK.K	23.65	2270.07	757.699	3	C
		Q8AY51	3FTX/Weak toxin /Bungarus candidus	R.FYDKNQLGWR.A	34.54	1325.65	442.892	3
				T.LTC(+57.02)LIC(+57.02)PEKDC(+57.02)QK.V	21.5	1663.77	555.599	3	C
	4	Q8AY43	PI/Kunitz-type serine protease inhibitor A /Bungarus candidus	R.KC(+57.02)IEFTYGGC(+57.02)GGNANNFK.S	26.61	2035.89	679.635	3	C
				R.AFYYNPR.L	23.44	929.439	465.72	2
	5	P81783	3FTX/Candoxin/Bungarus candidus	R.AGELKVC(+57.02)ASGEKYC(+57.02)FKESWR.E	54.75	2404.13	602.044	4	C
				K.VC(+57.02)ASGEKYC(+57.02)FKESWR.E	49.21	1905.85	477.469	4	C
				R.AGELKVC(+57.02)ASGEKYC(+57.02)FK.E	48.32	1845.88	616.294	3	C
				K.IC(+57.02)NFDTC(+57.02)R.A	40.96	1084.44	543.23	2	C
				K.GSVYGLYVLC(+57.02)C(+57.02)TTDDC(+57.02)N	28.25	1995.8	998.904	2	C
				R.GC(+57.02)AATC(+57.02)PKGSVYGLYVLC(+57.02)C(+57.02)TTDDC(+57.02)N	26.1	2841.15	948.065	3	C
				K.IC(+57.02)NFDTC(+57.02)RAGELK.V	23.56	1582.72	792.361	2	C
				K.YC(+57.02)FKESWR.E	21.74	1174.52	392.515	3	C
		Q8AY43	PI/Kunitz-type serine protease inhibitor A/Bungarus candidus	R.KC(+57.02)IEFTYGGC(+57.02)GGNANNFK.S	51.33	2035.89	679.641	3	C
				K.FC(+57.02)NVPPEPGRC(+57.02)NANVR.A	32.95	1885.87	629.619	3	C
				K.FC(+57.02)NVPPEPGR.C	25.62	1171.54	586.776	2	C
				R.AFYYNPR.L	22.69	929.439	465.72	2
				K.C(+57.02)IEFTYGGC(+57.02)GGNANNFK.S	21.53	1907.79	954.907	2	C
		Q8AY55	3FTX/Kappa-bungarotoxin/Bungarus candidus	R.GPVIEQGC(+57.02)VATC(+57.02)PQFR.S	40.88	1817.86	909.943	2	C
				K.AQC(+57.02)DKFC(+57.02)SIRGPVIEQGC(+57.02)VATC(+57.02)PQFR.S	29.7	3083.42	771.858	4	C
	6	Q7T3J2	3FTX/Alpha-elapitoxin-Bm2a/Bungarus candidus	K.VVELGC(+57.02)AATC(+57.02)PSKKPYEEVTC(+57.02)C(+57.02)STDK.C	81.51	2988.33	748.092	4	C
				T.IVC(+57.02)HTTATSPISAVTC(+57.02)PPGENLC(+57.02)YR.K	78.67	2803.31	935.444	3	C
				R.GKVVELGC(+57.02)AATC(+57.02)PSKKPYEEVTC(+57.02)C(+57.02)STDKC(+57.02)NPHPK.Q	78.35	3906.78	782.37	5	C
				R.GKVVELGC(+57.02)AATC(+57.02)PSKKPYEEVTC(+57.02)C(+57.02)STDK.C	59.59	3173.45	794.378	4	C
				K.VVELGC(+57.02)AATC(+57.02)PSKKPYEEVTC(+57.02)C(+57.02)STDKC(+57.02)NPHPK.Q	54.64	3721.67	745.34	5	C
				T.IVC(+57.02)HTTATSPISAVTC(+57.02)PPGENLC(+57.02)YRK.M	44.92	2931.4	978.141	3	C
				R.KMWC(+57.02)DAFC(+57.02)SSR.G	43.52	1446.58	724.304	2	C
				R.GKVVELGC(+57.02)AATC(+57.02)PSKKPYEEVTC(+57.02)C(+57.02)STDKC(+57.02)N.P	42.48	3447.52	862.902	4	C
				K.MWC(+57.02)DAFC(+57.02)SSR.G	34.45	1318.49	660.255	2	C
				I.SAVTC(+57.02)PPGENLC(+57.02)YRK.M	32.76	1750.81	876.414	2	C
				R.GKVVELGC(+57.02)AATC(+57.02)PSKKPYEEVTC(+57.02)C(+57.02).S	25.81	2742.25	915.095	3	C
				C.PPGENLC(+57.02)YR.K	24.26	1104.5	553.261	2	C
				T.IVC(+57.02)HTTATSPISAVTC(+57.02)PPGENL.C	20.15	2324.11	775.711	3	C
		Q8JFX7	3FTX/Muscarinic toxin BM14/Bungarus multicinctus	R.GC(+57.02)VTAC(+57.02)TGPGSGSIYNLYTC(+57.02)C(+57.02)PTNR.C	91.13	2765.17	922.724	3	C
				K.KYHGKYPVILER.G	56.79	1501.84	501.619	3
				K.YHGKYPVILER.G	50.74	1373.75	458.919	3
				K.SYWVNENGK.Q	25.14	1095.5	548.751	2
		Q8AY56	3FTX/Kappa 1a-bungarotoxin/Bungarus candidus	R.GPVIEQGC(+57.02)VATC(+57.02)PQFR.S	72.97	1817.86	909.932	2	C
				K.AQC(+57.02)DKFC(+57.02)SIRGPVIEQGC(+57.02)VATC(+57.02)PQFR.S	55.15	3083.42	1028.82	3	C
				T.RTC(+57.02)LISPSSTPQTC(+57.02)PQGQDIC(+57.02)FLKAQC(+57.02)DKFC(+57.02)SIR.G	42.65	4058.89	812.785	5	C
				R.SLLC(+57.02)C(+57.02)TTDNC(+57.02)NH	40.47	1493.57	747.793	2	C
				D.KFC(+57.02)SIRGPVIEQGC(+57.02)VATC(+57.02)PQFR.S	33.6	2609.27	653.32	4	C
				R.TC(+57.02)LISPSSTPQTC(+57.02)PQGQDIC(+57.02)FLK.A	33.44	2637.22	880.084	3	C
				T.RTC(+57.02)LISPSSTPQTC(+57.02)PQGQDIC(+57.02)FLK.A	29.37	2793.32	932.097	3	C
				K.FC(+57.02)SIRGPVIEQGC(+57.02)VATC(+57.02)PQFR.S	23.26	2481.17	828.065	3	C
		Q8AY48	PLA2/Basic phospholipase A2 beta-bungarotoxin A1 chain/Bungarus candidus	R.IVC(+57.02)DC(+57.02)DRTAALC(+57.02)FGDSEYIER.H	66.39	2549.1	850.717	3	C
				R.TIIC(+57.02)YGAAGTC(+57.02)AR.I	49.6	1412.65	707.329	2	C
				R.TAALC(+57.02)FGDSEYIER.H	48.39	1630.73	816.376	2	C
				R.IVC(+57.02)DC(+57.02)DRTAALC(+57.02)FGDSEYIERHK.N	39.26	2814.25	704.573	4	C
				R.YTIPC(+57.02)EKTWGEYADYGC(+57.02)YC(+57.02)GAGGSGRPIDALDR.C	36.16	3757.62	940.425	4	C
				L.NLINFMEMIR.Y	31.67	1279.64	640.823	2
				K.TWGEYADYGC(+57.02)YC(+57.02)GAGGSGRPIDALDR.C	19.67	2866.21	956.425	3	C
		Q8AY41	PI/Kunitz-type serine protease inhibitor C /Bungarus candidus	R.KC(+57.02)LEFPYGGC(+57.02)GGNANNFK.T	55.6	2031.89	678.305	3	C
				K.NRPPFC(+57.02)NLLPEPGRC(+57.02)NAIVR.A	42.55	2379.21	595.81	4	C
				K.NRPPFC(+57.02)NLLPEPGR.C	37.48	1665.84	556.284	3	C
				K.C(+57.02)LEFPYGGC(+57.02)GGNANNFK.T	36.45	1903.8	952.917	2	C
				R.AFYYNSR.L	35.32	919.419	460.72	2
				K.TIDEC(+57.02)QR.T	32.07	920.402	461.197	2	C
				S.KNRPPFC(+57.02)NLLPEPGRC(+57.02)NAIVR.A	25.72	2507.3	627.833	4	C
				N.RPPFC(+57.02)NLLPEPGR.C	24.75	1551.8	518.273	3	C
				N.RPPFC(+57.02)NLLPEPGRC(+57.02)NAIVR.A	21.16	2265.16	567.3	4	C
		P81782	3FTX/Bucandin/Bungarus candidus	K.TC(+57.02)TEIDTWNVYNK.C	55.02	1642.73	822.37	2	C
				K.ITC(+57.02)SAEETFC(+57.02)YKWLNKISNER.W	42.75	2648.24	663.074	4	C
				K.ITC(+57.02)SAEETFC(+57.02)YKWLNK.I	40.55	2048.93	683.983	3	C
				K.ITC(+57.02)SAEETFC(+57.02)YK.W	39.44	1507.63	754.822	2	C
		Q8AY43	PI/Kunitz-type serine protease inhibitor A/Bungarus candidus	R.KC(+57.02)IEFTYGGC(+57.02)GGNANNFK.S	53.02	2035.89	679.635	3	C
				R.AFYYNPR.L	34.04	929.439	465.724	2
				K.FC(+57.02)NVPPEPGR.C	19.4	1171.54	586.779	2	C
		Q8AY45	PI/Kunitz-type serine protease inhibitor homolog beta-bungarotoxin B2a chain/Bungarus candidus	K.IC(+57.02)QTVVR.A	27.01	874.47	438.243	2	C
				R.AFYYKPSAK.R	20.2	1073.55	537.778	2
	7	Q7T3J2	3FTX/Alpha-elapitoxin-Bm2a/Bungarus candidus	R.GKVVELGC(+57.02)AATC(+57.02)PSKKPYEEVTC(+57.02)C(+57.02)STDKC(+57.02)NPHPK.Q	67.37	3906.78	652.137	6	C
				R.GKVVELGC(+57.02)AATC(+57.02)PSKKPYEEVTC(+57.02)C(+57.02)STDK.C	53.21	3173.45	794.369	4	C
				T.IVC(+57.02)HTTATSPISAVTC(+57.02)PPGENLC(+57.02)YR.K	50.66	2803.31	935.44	3	C
				K.MWC(+57.02)DAFC(+57.02)SSR.G	42.43	1318.49	660.254	2	C
				T.IVC(+57.02)HTTATSPISAVTC(+57.02)PPGENLC(+57.02)YRK.M	42.4	2931.4	733.861	4	C
				K.VVELGC(+57.02)AATC(+57.02)PSKKPYEEVTC(+57.02)C(+57.02)STDK.C	41.31	2988.33	748.094	4	C
				K.VVELGC(+57.02)AATC(+57.02)PSKKPYEEVTC(+57.02)C(+57.02)STDKC(+57.02)NPHPK.Q	40.8	3721.67	931.421	4	C
				K.VVELGC(+57.02)AATC(+57.02)PSKKPYEEVTC(+57.02)C(+57.02)STDKC(+57.02)NPHPKQRPG	38.41	4159.9	694.319	6	C
				R.KMWC(+57.02)DAFC(+57.02)SSR.G	36.02	1446.58	483.205	3	C
		Q8AY48	PLA2/Basic phospholipase A2 beta-bungarotoxin A1 chain/Bungarus candidus	R.IVC(+57.02)DC(+57.02)DRTAALC(+57.02)FGDSEYIER.H	60.81	2549.1	850.711	3	C
				R.TIIC(+57.02)YGAAGTC(+57.02)AR.I	53.15	1412.65	707.328	2	C
				R.YTIPC(+57.02)EKTWGEYADYGC(+57.02)YC(+57.02)GAGGSGRPIDALDR.C	48.05	3757.62	940.415	4	C
				R.TAALC(+57.02)FGDSEYIER.H	47.18	1630.73	816.379	2	C
				R.IVC(+57.02)DC(+57.02)DRTAALC(+57.02)FGDSEYIERHK.N	40.73	2814.25	563.861	5	C
				K.TWGEYADYGC(+57.02)YC(+57.02)GAGGSGRPIDALDR.C	34.52	2866.21	956.412	3	C
				R.IVC(+57.02)DC(+57.02)DRTAALC(+57.02)FGDSEYIERHKNIDTAR.F	32.64	3484.59	697.93	5	C
				K.RTIIC(+57.02)YGAAGTC(+57.02)AR.I	28.34	1568.76	523.925	3	C
				L.NLINFMEMIR.Y	26.06	1279.64	640.83	2
		Q8AY56	3FTX/Kappa 1a-bungarotoxin/Bungarus candidus	K.AQC(+57.02)DKFC(+57.02)SIRGPVIEQGC(+57.02)VATC(+57.02)PQFR.S	59.41	3083.42	771.867	4	C
				R.GPVIEQGC(+57.02)VATC(+57.02)PQFR.S	56.13	1817.86	909.932	2	C
				R.SLLC(+57.02)C(+57.02)TTDNC(+57.02)NH	49.57	1493.57	747.791	2	C
				K.FC(+57.02)SIRGPVIEQGC(+57.02)VATC(+57.02)PQFR.S	39.95	2481.17	828.066	3	C
				R.TC(+57.02)LISPSSTPQTC(+57.02)PQGQDIC(+57.02)FLK.A	39.05	2637.22	880.082	3	C
				T.RTC(+57.02)LISPSSTPQTC(+57.02)PQGQDIC(+57.02)FLKAQC(+57.02)DKFC(+57.02)SIR.G	37.57	4058.89	812.793	5	C
				D.KFC(+57.02)SIRGPVIEQGC(+57.02)VATC(+57.02)PQFR.S	33.53	2609.27	653.327	4	C
				T.RTC(+57.02)LISPSSTPQTC(+57.02)PQGQDIC(+57.02)FLKA.Q	28.04	2864.36	955.795	3	C
		P81782	3FTX/Bucandin/Bungarus candidus	K.ITC(+57.02)SAEETFC(+57.02)YKWLNKISNER.W	42.38	2648.24	663.067	4	C
				K.TC(+57.02)TEIDTWNVYNK.C	38.68	1642.73	822.372	2	C
				K.ITC(+57.02)SAEETFC(+57.02)YKWLNK.I	36.75	2048.93	683.987	3	C
				K.ITC(+57.02)SAEETFC(+57.02)YK.W	34.91	1507.63	754.819	2	C
	8	Q7T3J2	3FTX/Alpha-elapitoxin-Bm2a/Bungarus candidus	K.VVELGC(+57.02)AATC(+57.02)PSKKPYEEVTC(+57.02)C(+57.02)STDKC(+57.02)NPHPK.Q	75.35	3721.67	745.344	5	C
				R.GKVVELGC(+57.02)AATC(+57.02)PSKKPYEEVTC(+57.02)C(+57.02)STDKC(+57.02)NPHPK.Q	71.69	3906.78	652.137	6	C
				T.IVC(+57.02)HTTATSPISAVTC(+57.02)PPGENLC(+57.02)YR.K	66.25	2803.31	935.444	3	C
				K.VVELGC(+57.02)AATC(+57.02)PSKKPYEEVTC(+57.02)C(+57.02)STDK.C	38.63	2988.33	748.093	4	C
				K.MWC(+57.02)DAFC(+57.02)SSR.G	36.63	1318.49	660.253	2	C
				T.IVC(+57.02)HTTATSPISAVTC(+57.02)PPGENLC(+57.02)YRK.M	33.51	2931.4	733.856	4	C
				K.VVELGC(+57.02)AATC(+57.02)PSK.K	29.74	1390.66	696.337	2	C
				R.KMWC(+57.02)DAFC(+57.02)SSR.G	27.14	1446.58	724.296	2	C
		Q8AY48	PLA2/Basic phospholipase A2 beta-bungarotoxin A1 chain/Bungarus candidus	R.IVC(+57.02)DC(+57.02)DRTAALC(+57.02)FGDSEYIER.H	73.23	2549.1	850.707	3	C
				R.TIIC(+57.02)YGAAGTC(+57.02)AR.I	51.28	1412.65	707.333	2	C
				R.YTIPC(+57.02)EKTWGEYADYGC(+57.02)YC(+57.02)GAGGSGRPIDALDR.C	50.92	3757.62	940.419	4	C
				R.TAALC(+57.02)FGDSEYIER.H	47.04	1630.73	816.373	2	C
				R.IVC(+57.02)DC(+57.02)DRTAALC(+57.02)FGDSEYIERHK.N	27.71	2814.25	704.569	4	C
		P00618	Basic phospholipase A2 beta-bungarotoxin A2 chain (Bungarus multicinctus)	R.IVC(+57.02)DC(+57.02)DRTAALC(+57.02)FGNSEYIER.H	70.8	2548.11	850.383	3	C
				R.TIIC(+57.02)YGAAGTC(+57.02)AR.I	51.28	1412.65	707.333	2	C
				R.YTIPC(+57.02)EKTWGEYADYGC(+57.02)YC(+57.02)GAGGSGRPIDALDR.C	50.92	3757.62	940.419	4	C
				R.TAALC(+57.02)FGNSEYIER.H	49.15	1629.75	815.877	2	C
		Q8AY56	3FTX/Kappa 1a-bungarotoxin/Bungarus candidus	R.GPVIEQGC(+57.02)VATC(+57.02)PQFR.S	68.99	1817.86	909.933	2	C
				K.AQC(+57.02)DKFC(+57.02)SIRGPVIEQGC(+57.02)VATC(+57.02)PQFR.S	57.25	3083.42	771.866	4	C
				R.SLLC(+57.02)C(+57.02)TTDNC(+57.02)NH	40.66	1493.57	747.792	2	C
				R.TC(+57.02)LISPSSTPQTC(+57.02)PQGQDIC(+57.02)FLK.A	35.21	2637.22	880.085	3	C
				T.RTC(+57.02)LISPSSTPQTC(+57.02)PQGQDIC(+57.02)FLKAQC(+57.02)DKFC(+57.02)SIR.G	35.17	4058.89	812.799	5	C
		P81782	3FTX/Bucandin/Bungarus candidus	K.TC(+57.02)TEIDTWNVYNK.C	39.78	1642.73	822.369	2	C
				K.ITC(+57.02)SAEETFC(+57.02)YKWLNKISNER.W	28.39	2648.24	663.064	4	C
				K.ITC(+57.02)SAEETFC(+57.02)YK.W	26.77	1507.63	754.815	2	C
		Q8AY53	3FX/Candiduxin-1/Bungarus candidus	T.KTC(+57.02)FNDDLANPKTTELC(+57.02)R.H	42.36	2182.01	546.509	4	C
				K.NSWIAGGVER.I	26.79	1087.54	544.779	2
	9	No venom protein detected
	10	No venom protein detected
	11	No venom protein detected
	12	No venom protein detected
