# Supplementary material for: Variations in neurotoxicity and proteome profile of Malayan krait (Bungarus candidus) venoms
Source: PLoS One. 2019 Dec 30;14(12):e0227122. doi: 10.1371/journal.pone.0227122 (PMC6936869; doi:10.1371/journal.pone.0227122)
Supplement: S3 Table — (XLSX) [file pone.0227122.s003.xlsx]

## Sheet: Supp. Table 3-Thailand list
																Q9PVF4
																P81382
	Fraction no	Protein Accession	Protein Group/Name/Specis	Peptide	Unique	-10lgP	Mass	m/z	z	PTM						P30403
	1	Q9PVF4	PLA2/Inactive basic phospholipase A2 W6D49/Calloselasma rhodostoma	K.FEKGEILC(+57.02)GETNPC(+57.02)LNQAC(+57.02)EC(+57.02)DK.A	Y	43.04	2771.17	924.732	3	C						P0CB14
				K.GEILC(+57.02)GETNPC(+57.02)LNQAC(+57.02)EC(+57.02)DK.A	Y	40.86	2366.96	789.985	3	C
				K.MIMVMTGK.E	Y	27.72	909.449	455.729	2
		P81382	LAAO/L-amino-acid oxidase/Calloselasma rhodostoma	K.VTVVYETLSK.E	Y	30.29	1137.63	569.815	2
				K.FNPPLLPK.K	Y	28.08	924.543	463.277	2
				K.DIQSFC(+57.02)YPSVIQK.W	Y	27.45	1583.77	792.888	2	C
		P30403	SVMP/Zinc metalloproteinase-disintegrin/Calloselasma rhodostoma	K.LRPGAQC(+57.02)GEGLC(+57.02)C(+57.02)EQC(+57.02)K.F	Y	65.55	2021.85	674.959	3	C
				K.YIENQNPQC(+57.02)ILNKP.L	Y	40.77	1729.85	865.931	2	C
				K.AYLDSIC(+57.02)DPER.S	Y	30.98	1337.59	669.804	2	C
				K.FVHEVVNAIIESYK.Y	Y	24.21	1646.87	824.433	2
		P0CB14	SVMP/Snake venom metalloproteinase kistomin/Calloselasma rhodostoma	K.ETLYSFAK.W	Y	47	957.481	479.748	2
				K.DFDGNTVGLAFVGGIC(+57.02)NEK.Y	Y	39.11	2011.93	1006.97	2	C
				K.VYLVIVADK.S	Y	36.56	1018.61	510.311	2
				K.AC(+57.02)VMAPEVNNNPTK.K	Y	36.44	1543.71	772.861	2	C
				K.YC(+57.02)AGVVQDHTK.V	Y	36.05	1276.59	426.532	3	C
				K.AC(+57.02)VMAPEVNNNPTKK.F	Y	35.15	1671.81	558.28	3	C
				G.LAFVGGIC(+57.02)NEK.Y	Y	26.24	1206.61	604.312	2	C
	2	Q9PVF4	PLA2/Inactive basic phospholipase A2 W6D49/Calloselasma rhodostoma	K.FEKGEILC(+57.02)GETNPC(+57.02)LNQAC(+57.02)EC(+57.02)DK.A	Y	52.18	2771.17	924.727	3	C
				K.GEILC(+57.02)GETNPC(+57.02)LNQAC(+57.02)EC(+57.02)DK.A	Y	49.67	2366.96	789.991	3	C
				K.MIMVMTGK.E	Y	34.69	909.449	455.729	2
				K.KQQFNTGIFC(+57.02)SK.A	Y	30.16	1456.71	486.572	3	C
				K.QQFNTGIFC(+57.02)SK.A	Y	25.6	1328.62	665.314	2	C
				Q.FNTGIFC(+57.02)SK.A	Y	24.47	1072.5	537.26	2	C
		P81382	LAAO/L-amino-acid oxidase/Calloselasma rhodostoma	K.SAGQLYEESLGK.V	Y	48	1280.62	641.317	2
				K.DC(+57.02)ADIVFNDLSLIHQLPK.K	Y	41.3	2097.06	700.029	3	C
				K.VTVVYETLSK.E	Y	39.83	1137.63	569.823	2
				K.DIQSFC(+57.02)YPSVIQK.W	Y	39.51	1583.77	792.893	2	C
				K.FNPPLLPK.K	Y	34.1	924.543	463.277	2
				K.KDIQSFC(+57.02)YPSVIQK.W	Y	31.22	1711.86	571.623	3	C
				K.IFLTC(+57.02)TTK.F	Y	27.81	982.516	492.259	2	C
		P47797	TLE/Thrombin-like enzyme ancrod-2/Calloselasma rhodostoma	K.ILC(+57.02)AGDLQGR.L	Y	29.97	1101.56	551.779	2	C
				K.SMVLYLGK.H	Y	27.77	909.499	455.759	2
				K.YIDVLPDEPR.C	Y	23.91	1215.61	608.815	2
		P30403	SVMP/Zinc metalloproteinase-disintegrin/Calloselasma rhodostoma	K.LRPGAQC(+57.02)GEGLC(+57.02)C(+57.02)EQC(+57.02)K.F	Y	79.13	2021.85	674.962	3	C
				K.AYLDSIC(+57.02)DPER.S	Y	36.27	1337.59	669.805	2	C
				K.YIENQNPQC(+57.02)ILNKP.L	Y	27.6	1729.85	865.928	2	C
				K.HSNDLEVIR.K	Y	27.25	1081.55	541.779	2
				K.FVHEVVNAIIESYK.Y	Y	23.94	1646.87	549.958	3
		P0CB14	SVMP/Snake venom metalloproteinase kistomin/Calloselasma rhodostoma	K.DFDGNTVGLAFVGGIC(+57.02)NEK.Y	Y	59.96	2011.93	1006.97	2	C
				K.AC(+57.02)VMAPEVNNNPTKK.F	Y	48.35	1671.81	558.277	3	C
				K.DRKPEC(+57.02)LFK.K	Y	48.08	1191.61	398.211	3	C
				K.VYLVIVADKSMVDK.H	Y	47.22	1578.87	527.298	3
				K.AC(+57.02)VMAPEVNNNPTK.K	Y	43.32	1543.71	772.867	2	C
				K.ETLYSFAK.W	Y	38.85	957.481	479.749	2
				K.IEEQGHQMVNTMNEC(+57.02)YRPMGIIIIMAGIEC(+57.02)WTTNDFFEVK.S	Y	35.99	4804.19	1202.06	4	C
				K.VYLVIVADK.S	Y	34.86	1018.61	510.312	2
				L.AFVGGIC(+57.02)NEK.Y	Y	26.74	1093.52	547.771	2	C
				K.YC(+57.02)AGVVQDHTK.V	Y	26.47	1276.59	639.302	2	C
		P01412	3FTx/Weak toxin DE-1/Ophiophagus hannah	R.VNPPISIIC(+57.02)C(+57.02)K.T	Y	41.52	1299.67	650.839	2	C
				N.PPISIIC(+57.02)C(+57.02)K.T	Y	36.21	1086.56	544.287	2	C
	3	P83346	3FTx/Bucain/Bungarus candidus	K.YSQANESSKTC(+57.02)PSGQLLC(+57.02)LK.K	Y	42.15	2270.07	757.692	3	C
				K.KWEIGNPSGKEVKR.G	Y	34.54	1626.88	407.728	4
				K.TC(+57.02)PSGQLLC(+57.02)LK.K	Y	30.73	1275.63	638.825	2	C
		Q9PVF4	PLA2/Inactive basic phospholipase A2 W6D49/Calloselasma rhodostoma	K.FEKGEILC(+57.02)GETNPC(+57.02)LNQAC(+57.02)EC(+57.02)DK.A	Y	39.96	2771.17	924.729	3	C
				K.GEILC(+57.02)GETNPC(+57.02)LNQAC(+57.02)EC(+57.02)DK.A	Y	32.59	2366.96	789.999	3	C
		P81783	3FTx/Candoxin/Bungarus candidus	K.IC(+57.02)NFDTC(+57.02)R.A	Y	29.58	1084.44	543.228	2	C
				K.IC(+57.02)NFDTC(+57.02)RAGELK.V	Y	27.23	1582.72	528.587	3	C
		P81382	LAAO/L-amino-acid oxidase/Calloselasma rhodostoma	K.SAGQLYEESLGK.V	Y	37.36	1280.62	641.312	2
				K.VTVVYETLSK.E	Y	31.7	1137.63	569.82	2
				K.DC(+57.02)ADIVFNDLSLIHQLPK.K	Y	31.55	2097.06	700.029	3	C
		P30403	SVMP/Zinc metalloproteinase-disintegrin/Calloselasma rhodostoma	K.LRPGAQC(+57.02)GEGLC(+57.02)C(+57.02)EQC(+57.02)K.F	Y	57.91	2021.85	674.959	3	C
				K.FVHEVVNAIIESYK.Y	Y	29.45	1646.87	549.962	3
				K.YIENQNPQC(+57.02)ILNKP.L	Y	28.39	1729.85	865.933	2	C
		P0CB14	SVMP/Snake venom metalloproteinase kistomin/Calloselasma rhodostoma	K.VYLVIVADK.S	Y	41.17	1018.61	510.312	2
				K.AC(+57.02)VMAPEVNNNPTK.K	Y	36.4	1543.71	772.858	2	C
				K.ETLYSFAK.W	Y	35.7	957.481	479.748	2
				G.LAFVGGIC(+57.02)NEK.Y	Y	32.79	1206.61	604.311	2	C
				K.VYLVIVADKSMVDK.H	Y	29.43	1578.87	527.299	3
				K.IEEQGHQMVNTMNEC(+57.02)YRPMGIIIIMAGIEC(+57.02)WTTNDFFEVK.S	Y	28.84	4804.19	1202.06	4	C
	4	P81382	LAAO/L-amino-acid oxidase/Calloselasma rhodostoma	K.VTVVYETLSK.E	Y	41.68	1137.63	569.821	2
				K.SAGQLYEESLGK.V	Y	38.56	1280.62	641.311	2
				K.IFLTC(+57.02)TTK.F	Y	31.1	982.516	492.253	2	C
		P30403	SVMP/Zinc metalloproteinase-disintegrin/Calloselasma rhodostoma	K.LRPGAQC(+57.02)GEGLC(+57.02)C(+57.02)EQC(+57.02)K.F	Y	74.81	2021.85	674.961	3	C
				K.FVHEVVNAIIESYK.Y	Y	45.02	1646.87	549.965	3
				K.YIENQNPQC(+57.02)ILNKP.L	Y	33.99	1729.85	865.926	2	C
		P0CB14	SVMP/Snake venom metalloproteinase kistomin/Calloselasma rhodostoma	K.YC(+57.02)AGVVQDHTK.V	Y	43.82	1276.59	426.536	3	C
				K.ETLYSFAK.W	Y	39.28	957.481	479.746	2
				K.AC(+57.02)VMAPEVNNNPTK.K	Y	39.17	1543.71	772.867	2	C
				K.VYLVIVADK.S	Y	36.77	1018.61	510.31	2
				K.AC(+57.02)VMAPEVNNNPTKK.F	Y	34.71	1671.81	558.282	3	C
				K.IEEQGHQMVNTMNEC(+57.02)YRPMGIIIIMAGIEC(+57.02)WTTNDFFEVK.S	Y	34.05	4804.19	1202.07	4	C
				K.VYLVIVADKSMVDK.H	Y	31.52	1578.87	527.297	3
				K.DFDGNTVGLAFVGGIC(+57.02)NEK.Y	Y	30	2011.93	1006.97	2	C
	5	P81382	LAAO/L-amino-acid oxidase/Calloselasma rhodostoma	K.VTVVYETLSK.E	Y	31.37	1137.63	569.822	2
				K.SAGQLYEESLGK.V	Y	29.3	1280.62	641.317	2
		P0CB14	SVMP/Snake venom metalloproteinase kistomin/Calloselasma rhodostoma	K.DFDGNTVGLAFVGGIC(+57.02)NEK.Y	Y	50.56	2011.93	1006.97	2	C
				K.ETLYSFAK.W	Y	45.61	957.481	479.75	2
				K.VYLVIVADK.S	Y	35.06	1018.61	510.312	2
				K.IEEQGHQMVNTMNEC(+57.02)YRPMGIIIIMAGIEC(+57.02)WTTNDFFEVK.S	Y	34.68	4804.19	1202.05	4	C
				K.AC(+57.02)VMAPEVNNNPTK.K	Y	29.19	1543.71	772.856	2	C
	6	A0A0H3U266	PLA2/Phospholipase A2/Calloselasma rhodostoma	K.FEKGEILC(+57.02)GETNPC(+57.02)LNQAC(+57.02)EC(+57.02)DK.A	Y	44.34	2771.17	924.731	3	C
				R.FNTGIFC(+57.02)SK.A	Y	24.1	1072.5	537.256	2	C
		Q8JFX7	3FTX/Muscarinic toxin BM14/Bungarus multicinctus	R.GC(+57.02)VTAC(+57.02)TGPGSGSIYNLYTC(+57.02)C(+57.02)PTNR.C	Y	59.05	2765.17	922.735	3	C
				K.SYWVNENGK.Q	Y	30.31	1095.5	548.756	2
		P81382	LAAO/L-amino-acid oxidase/Calloselasma rhodostoma	K.VTVVYETLSK.E	Y	27.06	1137.63	569.82	2
				K.SAGQLYEESLGK.V	Y	22.91	1280.62	641.311	2
		P30403	SVMP/Zinc metalloproteinase-disintegrin/Calloselasma rhodostoma	K.LRPGAQC(+57.02)GEGLC(+57.02)C(+57.02)EQC(+57.02)K.F	Y	56.04	2021.85	674.961	3	C
				K.YIENQNPQC(+57.02)ILNKP.L	Y	29.1	1729.85	865.933	2	C
				K.FVHEVVNAIIESYK.Y	Y	26.55	1646.87	549.963	3
				K.AYLDSIC(+57.02)DPER.S	Y	24.89	1337.59	669.799	2	C
		P0CB14	SVMP/Snake venom metalloproteinase kistomin/Calloselasma rhodostoma	K.ETLYSFAK.W	Y	52.97	957.481	479.75	2
				K.DFDGNTVGLAFVGGIC(+57.02)NEK.Y	Y	39.43	2011.93	671.65	3	C
				K.VYLVIVADK.S	Y	29.61	1018.61	510.31	2
				G.LAFVGGIC(+57.02)NEK.Y	Y	28.65	1206.61	604.314	2	C
				K.DFDGNTVGLAFVGGIC(+57.02)NEKYC(+57.02)AGVVQDHTK.V	Y	25.29	3270.51	818.629	4	C
		A1IVR9	3FTX/Alpha-delta-bungarotoxin-2/Bungarus candidus	T.LLC(+57.02)YKTPIPINAETC(+57.02)PPGENLC(+57.02)YTK.M	Y	46.26	2951.42	984.814	3	C
				K.KPYEEVTC(+57.02)C(+57.02)STDKC(+57.02)NPHPK.Q	N	30.46	2349.02	588.262	4	C
				K.TPIPINAETC(+57.02)PPGENLC(+57.02)YTK.M	Y	27.3	2274.07	759.019	3	C
	7	D2N118	3FTX/Alpha-bungarotoxin (A31)/Bungarus candidus	K.KPYEEVTC(+57.02)C(+57.02)STDKC(+57.02)NPHPK.Q	N	47.02	2349.02	588.263	4	C
				T.IVC(+57.02)HTTATSPISAVTC(+57.02)PPGENLC(+57.02)YR.K	Y	36.15	2803.31	935.43	3	C
				T.IVC(+57.02)HTTATSPISAVTC(+57.02)PPGENLC(+57.02)YRK.M	Y	30.21	2931.4	733.859	4	C
		Q9PTA6	PLA2/Basic phospholipase A2 beta-bungarotoxin A-AL3 chain/Bungarus multicinctus	K.TWLEYTDYGC(+57.02)YC(+57.02)GYGGSGTPVDALDR.C	Y	31.24	2975.24	992.754	3	C
				L.NLYQFK.E	N	30.11	811.423	406.714	2
				R.YTIPC(+57.02)EKTWLEYTDYGC(+57.02)YC(+57.02)GYGGSGTPVDALDR.C	Y	27.73	3866.65	1289.9	3	C
				R.YTIPC(+57.02)EK.T	N	26.99	909.427	455.721	2	C
		P0CB14	SVMP/Snake venom metalloproteinase kistomin/Calloselasma rhodostoma	K.VYLVIVADK.S	Y	34.25	1018.61	510.31	2
				K.DFDGNTVGLAFVGGIC(+57.02)NEK.Y	Y	30.82	2011.93	1006.97	2	C
				K.ETLYSFAK.W	Y	30.2	957.481	479.747	2
		C5ILC5	3FTX/Alpha-elapitoxin-Oh2a/Ophiophagus hannah	K.TPSPINAETC(+57.02)PPGENLC(+57.02)YTK.M	N	80.05	2248.01	1125.01	2	C
				T.LLC(+57.02)YKTPSPINAETC(+57.02)PPGENLC(+57.02)YTK.M	N	64	2925.37	976.135	3	C
				K.VIELGC(+57.02)AATC(+57.02)PSK.K	N	60.86	1404.67	703.336	2	C
				P.SPINAETC(+57.02)PPGENLC(+57.02)YTK.M	N	51.87	2049.91	1025.96	2	C
				R.GKVIELGC(+57.02)AATC(+57.02)PSKKPYEEVDC(+57.02)C(+57.02)STDNC(+57.02)NPHPK.L	Y	48.6	3920.73	785.172	5	C
				R.GKVIELGC(+57.02)AATC(+57.02)PSK.K	N	42.27	1589.79	795.902	2	C
				K.MWC(+57.02)DAWC(+57.02)SSR.G	N	40.63	1357.5	679.753	2	C
				T.LLC(+57.02)YKTPSPINAETC(+57.02)PPGENLC(+57.02)YTKMWC(+57.02)DAWC(+57.02)SSR.G	N	34.98	4264.86	1067.23	4	C
				C.PPGENLC(+57.02)YTK.M	N	29.29	1177.54	589.78	2	C
				K.KPYEEVDC(+57.02)C(+57.02)STDNC(+57.02)NPHPK.L	Y	29.25	2348.95	470.814	5	C
				T.LLC(+57.02)YK.T	N	26.37	695.368	348.695	2	C
		A1IVR9	3FTX/Alpha-delta-bungarotoxin-2/Bungarus candidus	K.TPIPINAETC(+57.02)PPGENLC(+57.02)YTK.M	Y	49.01	2274.07	759.025	3	C
				K.KPYEEVTC(+57.02)C(+57.02)STDKC(+57.02)NPHPK.Q	N	47.02	2349.02	588.263	4	C
				T.LLC(+57.02)YKTPIPINAETC(+57.02)PPGENLC(+57.02)YTK.M	Y	46.05	2951.42	984.811	3	C
				K.MWC(+57.02)DIWC(+57.02)SSR.G	Y	31.96	1399.55	700.779	2	C
				C.PPGENLC(+57.02)YTK.M	N	29.29	1177.54	589.78	2	C
				T.LLC(+57.02)YK.T	N	26.37	695.368	348.695	2	C
		A1IVR8	3FTX/Alpha-elapitoxin-Bc2a/Bungarus candidus	K.TPSPINAETC(+57.02)PPGENLC(+57.02)YTK.M	N	80.05	2248.01	1125.01	2	C
				T.LLC(+57.02)YKTPSPINAETC(+57.02)PPGENLC(+57.02)YTK.M	N	64	2925.37	976.135	3	C
				K.VIELGC(+57.02)AATC(+57.02)PSK.K	N	60.86	1404.67	703.336	2	C
				R.GKVIELGC(+57.02)AATC(+57.02)PSKKPYEEVTC(+57.02)C(+57.02)STDK.C	Y	54.2	3187.47	797.879	4	C
				K.VIELGC(+57.02)AATC(+57.02)PSKKPYEEVTC(+57.02)C(+57.02)STDKC(+57.02)NPHPK.Q	Y	52.9	3735.68	934.938	4	C
				K.VIELGC(+57.02)AATC(+57.02)PSKKPYEEVTC(+57.02)C(+57.02)STDK.C	Y	52.4	3002.35	751.597	4	C
				P.SPINAETC(+57.02)PPGENLC(+57.02)YTK.M	N	51.87	2049.91	1025.96	2	C
				K.KPYEEVTC(+57.02)C(+57.02)STDKC(+57.02)NPHPK.Q	N	47.02	2349.02	588.263	4	C
				R.GKVIELGC(+57.02)AATC(+57.02)PSK.K	N	42.27	1589.79	795.902	2	C
				K.MWC(+57.02)DAWC(+57.02)SSR.G	N	40.63	1357.5	679.753	2	C
				T.LLC(+57.02)YKTPSPINAETC(+57.02)PPGENLC(+57.02)YTKMWC(+57.02)DAWC(+57.02)SSR.G	N	34.98	4264.86	1067.23	4	C
				C.PPGENLC(+57.02)YTK.M	N	29.29	1177.54	589.78	2	C
				T.LLC(+57.02)YK.T	N	26.37	695.368	348.695	2	C
	8	D2N118	3FTX/Alpha-bungarotoxin (A31)/Bungarus candidus	R.GKVVELGC(+57.02)AATC(+57.02)PSKKPYEEVTC(+57.02)C(+57.02)STDK.C	N	67.98	3173.45	794.367	4	C
				K.VVELGC(+57.02)AATC(+57.02)PSK.K	N	60.79	1390.66	696.34	2	C
				K.KPYEEVTC(+57.02)C(+57.02)STDKC(+57.02)NPHPK.Q	N	56.72	2349.02	588.27	4	C
				T.IVC(+57.02)HTTATSPISAVTC(+57.02)PPGENLC(+57.02)YR.K	Y	53.03	2803.31	701.834	4	C
				K.VVELGC(+57.02)AATC(+57.02)PSKKPYEEVTC(+57.02)C(+57.02)STDKC(+57.02)NPHPK.Q	N	52.02	3721.67	745.346	5	C
				T.IVC(+57.02)HTTATSPISAVTC(+57.02)PPGENLC(+57.02)YRK.M	Y	50.69	2931.4	733.86	4	C
				K.KPYEEVTC(+57.02)C(+57.02)STDK.C	N	34.86	1615.69	539.574	3	C
				K.MWC(+57.02)DAFC(+57.02)SSR.G	Y	27.84	1318.49	660.254	2	C
		Q9PW19	3FTX/Cardiotoxin-like protein BMLCL/Bungarus multicinctus	R.GC(+57.02)VTAC(+57.02)TGPGSGSIYNLYTC(+57.02)C(+57.02)PTNR.C	Y	45.35	2765.17	922.73	3	C
				K.SYWVNENGK.Q	Y	33.74	1095.5	548.756	2
		Q9PTA6	PLA2/Basic phospholipase A2 beta-bungarotoxin A-AL3 chain/Bungarus multicinctus	K.TWLEYTDYGC(+57.02)YC(+57.02)GYGGSGTPVDALDR.C	Y	54.04	2975.24	992.755	3	C
				R.YTIPC(+57.02)EKTWLEYTDYGC(+57.02)YC(+57.02)GYGGSGTPVDALDR.C	Y	27.08	3866.65	967.675	4	C
				L.NLYQFK.E	N	26.51	811.423	406.719	2
				R.IVC(+57.02)DC(+57.02)DRTAALC(+57.02)FG.N	N	23.74	1656.71	829.359	2	C
		Q8JFX7	3FTX/Muscarinic toxin BM14/Bungarus multicinctus	R.GC(+57.02)VTAC(+57.02)TGPGSGSIYNLYTC(+57.02)C(+57.02)PTNR.C	Y	45.35	2765.17	922.73	3	C
				K.SYWVNENGK.Q	Y	33.74	1095.5	548.756	2
		Q7T3J2	3FTX/Alpha-elapitoxin-Bm2a/Bungarus candidus	R.GKVVELGC(+57.02)AATC(+57.02)PSKKPYEEVTC(+57.02)C(+57.02)STDK.C	N	67.98	3173.45	794.367	4	C
				K.VVELGC(+57.02)AATC(+57.02)PSK.K	N	60.79	1390.66	696.34	2	C
				K.KPYEEVTC(+57.02)C(+57.02)STDKC(+57.02)NPHPK.Q	N	56.72	2349.02	588.27	4	C
				T.IVC(+57.02)HTTATSPISAVTC(+57.02)PPGENLC(+57.02)YR.K	Y	53.03	2803.31	701.834	4	C
				K.VVELGC(+57.02)AATC(+57.02)PSKKPYEEVTC(+57.02)C(+57.02)STDKC(+57.02)NPHPK.Q	N	52.02	3721.67	745.346	5	C
				T.IVC(+57.02)HTTATSPISAVTC(+57.02)PPGENLC(+57.02)YRK.M	Y	50.69	2931.4	733.86	4	C
				K.KPYEEVTC(+57.02)C(+57.02)STDK.C	N	34.86	1615.69	539.574	3	C
				K.MWC(+57.02)DAFC(+57.02)SSR.G	Y	27.84	1318.49	660.254	2	C
				R.GKVVELGC(+57.02)AATC(+57.02)PSK.K	N	25.55	1575.77	788.894	2	C
		Q6YNQ0	PLA2/Acidic phospholipase A2 beta-bungarotoxin A3 chain/Bungarus candidus	R.TAALC(+57.02)FGDSEYIEGHK.N	N	54.62	1796.8	599.94	3	C
				R.VVC(+57.02)DC(+57.02)DRTAALC(+57.02)FGDSEYIEGHK.N	N	52.5	2701.16	901.389	3	C
				R.VVC(+57.02)DC(+57.02)DRTAALC(+57.02)FGDSEYIEGHKNIDTAR.F	N	47.93	3371.5	843.885	4	C
				K.RTIIC(+57.02)YGAAGTC(+57.02)AR.V	N	44.14	1568.76	523.93	3	C
				K.TQSYSYK.L	N	36.63	875.403	438.708	2
				R.YTIPC(+57.02)EKTWGEYTNYGC(+57.02)YC(+57.02)GAGGSGRPIDALDR.C	Y	35.78	3786.65	947.68	4	C
				K.TQSYSYKLTK.R	N	34.44	1217.63	406.888	3
				K.TWGEYTNYGC(+57.02)YC(+57.02)GAGGSGRPIDALDR.C	Y	31.03	2895.23	966.086	3	C
		P81782	3FTX/Bucandin/Bungarus candidus	K.TC(+57.02)TEIDTWNVYNK.C	Y	57.54	1642.73	822.374	2	C
				K.ITC(+57.02)SAEETFC(+57.02)YK.W	Y	54.36	1507.63	754.823	2	C
				K.ITC(+57.02)SAEETFC(+57.02)YKWLNKISNER.W	Y	51.81	2648.24	663.071	4	C
				K.ITC(+57.02)SAEETFC(+57.02)YKWLNK.I	Y	47.38	2048.93	683.988	3	C
		P60615	3FTX/Alpha-bungarotoxin isoform A31/Bungarus multicinctus	R.GKVVELGC(+57.02)AATC(+57.02)PSKKPYEEVTC(+57.02)C(+57.02)STDK.C	N	67.98	3173.45	794.367	4	C
				K.VVELGC(+57.02)AATC(+57.02)PSK.K	N	60.79	1390.66	696.34	2	C
				K.KPYEEVTC(+57.02)C(+57.02)STDKC(+57.02)NPHPK.Q	N	56.72	2349.02	588.27	4	C
				T.IVC(+57.02)HTTATSPISAVTC(+57.02)PPGENLC(+57.02)YR.K	Y	53.03	2803.31	701.834	4	C
				K.VVELGC(+57.02)AATC(+57.02)PSKKPYEEVTC(+57.02)C(+57.02)STDKC(+57.02)NPHPK.Q	N	52.02	3721.67	745.346	5	C
				T.IVC(+57.02)HTTATSPISAVTC(+57.02)PPGENLC(+57.02)YRK.M	Y	50.69	2931.4	733.86	4	C
				K.KPYEEVTC(+57.02)C(+57.02)STDK.C	N	34.86	1615.69	539.574	3	C
				K.MWC(+57.02)DAFC(+57.02)SSR.G	Y	27.84	1318.49	660.254	2	C
				R.GKVVELGC(+57.02)AATC(+57.02)PSK.K	N	25.55	1575.77	788.894	2	C
		P0CB14	SVMP/Snake venom metalloproteinase kistomin/Calloselasma rhodostoma	K.DFDGNTVGLAFVGGIC(+57.02)NEK.Y	Y	48.83	2011.93	1006.97	2	C
				K.VYLVIVADK.S	Y	46.01	1018.61	510.309	2
				K.ETLYSFAK.W	Y	32.98	957.481	479.747	2
				K.DRKPEC(+57.02)LFK.K	Y	31.86	1191.61	398.212	3	C
				M.GIIIIMAGIEC(+57.02)WTTNDFFEVK.S	Y	25.23	2456.21	819.748	3	C
				K.IEEQGHQMVNTMNEC(+57.02)YRPMGIIIIMAGIEC(+57.02)WTTNDFFEVK.S	Y	23.22	4804.19	1202.06	4	C
		P00619	PLA2/Acidic phospholipase A2 beta-bungarotoxin A3 chain/Bungarus multicinctus	R.TAALC(+57.02)FGDSEYIEGHK.N	N	54.62	1796.8	599.94	3	C
				R.VVC(+57.02)DC(+57.02)DRTAALC(+57.02)FGDSEYIEGHK.N	N	52.5	2701.16	901.389	3	C
				R.VVC(+57.02)DC(+57.02)DRTAALC(+57.02)FGDSEYIEGHKNIDTAR.F	N	47.93	3371.5	843.885	4	C
				K.RTIIC(+57.02)YGAAGTC(+57.02)AR.V	N	44.14	1568.76	523.93	3	C
				K.TQSYSYK.L	N	36.63	875.403	438.708	2
				R.YTIPC(+57.02)EKTWGEYTNYGC(+57.02)YC(+57.02)GAGGSGRPIDALDR.C	Y	35.78	3786.65	947.68	4	C
				K.TQSYSYKLTK.R	N	34.44	1217.63	406.888	3
				K.TWGEYTNYGC(+57.02)YC(+57.02)GAGGSGRPIDALDR.C	Y	31.03	2895.23	966.086	3	C
		C5ILC5	3FTX/Alpha-elapitoxin-Oh2a/Ophiophagus hannah	K.TPSPINAETC(+57.02)PPGENLC(+57.02)YTK.M	N	77.32	2248.01	1125.01	2	C
				P.SPINAETC(+57.02)PPGENLC(+57.02)YTK.M	N	68.21	2049.91	1025.96	2	C
				T.LLC(+57.02)YKTPSPINAETC(+57.02)PPGENLC(+57.02)YTK.M	N	52.09	2925.37	976.127	3	C
				R.GKVIELGC(+57.02)AATC(+57.02)PSK.K	N	51.67	1589.79	795.907	2	C
				K.MWC(+57.02)DAWC(+57.02)SSR.G	N	50.7	1357.5	679.754	2	C
				K.VIELGC(+57.02)AATC(+57.02)PSK.K	N	45.47	1404.67	703.335	2	C
				R.GKVIELGC(+57.02)AATC(+57.02)PSKKPYEEVDC(+57.02)C(+57.02)STDNC(+57.02)NPHPK.L	Y	41.84	3920.73	785.163	5	C
				Y.KTPSPINAETC(+57.02)PPGENLC(+57.02)YTK.M	N	39.54	2376.11	793.046	3	C
				C.PPGENLC(+57.02)YTK.M	N	35.83	1177.54	589.778	2	C
				T.LLC(+57.02)YK.T	N	29.71	695.368	348.689	2	C
				K.KPYEEVDC(+57.02)C(+57.02)STDNC(+57.02)NPHPK.L	Y	26.55	2348.95	784.01	3	C
		A1IVR9	3FTX/Alpha-delta-bungarotoxin-2/Bungarus candidus	K.TPIPINAETC(+57.02)PPGENLC(+57.02)YTK.M	Y	76.65	2274.07	1138.04	2	C
				R.GKVVELGC(+57.02)AATC(+57.02)PSKKPYEEVTC(+57.02)C(+57.02)STDK.C	N	67.98	3173.45	794.367	4	C
				K.VVELGC(+57.02)AATC(+57.02)PSK.K	N	60.79	1390.66	696.34	2	C
				T.LLC(+57.02)YKTPIPINAETC(+57.02)PPGENLC(+57.02)YTK.M	Y	60.33	2951.42	984.814	3	C
				K.KPYEEVTC(+57.02)C(+57.02)STDKC(+57.02)NPHPK.Q	N	56.72	2349.02	588.27	4	C
				K.VVELGC(+57.02)AATC(+57.02)PSKKPYEEVTC(+57.02)C(+57.02)STDKC(+57.02)NPHPK.Q	N	52.02	3721.67	745.346	5	C
				P.IPINAETC(+57.02)PPGENLC(+57.02)YTK.M	Y	36.01	2075.97	1038.98	2	C
				C.PPGENLC(+57.02)YTK.M	N	35.83	1177.54	589.778	2	C
				K.KPYEEVTC(+57.02)C(+57.02)STDK.C	N	34.86	1615.69	539.574	3	C
				T.LLC(+57.02)YK.T	N	29.71	695.368	348.689	2	C
				K.MWC(+57.02)DIWC(+57.02)SSR.G	Y	27.23	1399.55	700.782	2	C
				R.GKVVELGC(+57.02)AATC(+57.02)PSK.K	N	25.55	1575.77	788.894	2	C
		A1IVR8	3FTX/Alpha-elapitoxin-Bc2a/Bungarus candidus	K.TPSPINAETC(+57.02)PPGENLC(+57.02)YTK.M	N	77.32	2248.01	1125.01	2	C
				P.SPINAETC(+57.02)PPGENLC(+57.02)YTK.M	N	68.21	2049.91	1025.96	2	C
				K.VIELGC(+57.02)AATC(+57.02)PSKKPYEEVTC(+57.02)C(+57.02)STDK.C	Y	64.43	3002.35	751.596	4	C
				K.KPYEEVTC(+57.02)C(+57.02)STDKC(+57.02)NPHPK.Q	N	56.72	2349.02	588.27	4	C
				T.LLC(+57.02)YKTPSPINAETC(+57.02)PPGENLC(+57.02)YTK.M	N	52.09	2925.37	976.127	3	C
				R.GKVIELGC(+57.02)AATC(+57.02)PSK.K	N	51.67	1589.79	795.907	2	C
				K.MWC(+57.02)DAWC(+57.02)SSR.G	N	50.7	1357.5	679.754	2	C
				K.VIELGC(+57.02)AATC(+57.02)PSKKPYEEVTC(+57.02)C(+57.02)STDKC(+57.02)NPHPK.Q	Y	47.05	3735.68	934.933	4	C
				K.VIELGC(+57.02)AATC(+57.02)PSK.K	N	45.47	1404.67	703.335	2	C
				Y.KTPSPINAETC(+57.02)PPGENLC(+57.02)YTK.M	N	39.54	2376.11	793.046	3	C
				R.GKVIELGC(+57.02)AATC(+57.02)PSKKPYEEVTC(+57.02)C(+57.02)STDK.C	Y	37.45	3187.47	797.88	4	C
				C.PPGENLC(+57.02)YTK.M	N	35.83	1177.54	589.778	2	C
				K.KPYEEVTC(+57.02)C(+57.02)STDK.C	N	34.86	1615.69	539.574	3	C
				T.LLC(+57.02)YK.T	N	29.71	695.368	348.689	2	C
				K.VIELGC(+57.02)AATC(+57.02)PSKKPYEEVTC(+57.02)C(+57.02)STDKC(+57.02)N.P	Y	25.5	3276.42	820.114	4	C
	9	D2N118	3FTX/Alpha-bungarotoxin (A31)/Bungarus candidus	K.VVELGC(+57.02)AATC(+57.02)PSKKPYEEVTC(+57.02)C(+57.02)STDKC(+57.02)NPHPK.Q	N	60.02	3721.67	745.342	5	C
				K.VVELGC(+57.02)AATC(+57.02)PSK.K	N	53.14	1390.66	696.345	2	C
				T.IVC(+57.02)HTTATSPISAVTC(+57.02)PPGENLC(+57.02)YRK.M	Y	46.38	2931.4	978.138	3	C
				R.GKVVELGC(+57.02)AATC(+57.02)PSKKPYEEVTC(+57.02)C(+57.02)STDK.C	N	45.83	3173.45	794.365	4	C
				T.IVC(+57.02)HTTATSPISAVTC(+57.02)PPGENLC(+57.02)YR.K	Y	42.67	2803.31	935.443	3	C
				K.KPYEEVTC(+57.02)C(+57.02)STDKC(+57.02)NPHPK.Q	N	40.83	2349.02	588.269	4	C
				R.GKVVELGC(+57.02)AATC(+57.02)PSK.K	N	34.43	1575.77	788.892	2	C
				K.MWC(+57.02)DAFC(+57.02)SSR.G	Y	32.1	1318.49	660.254	2	C
				K.KPYEEVTC(+57.02)C(+57.02)STDK.C	N	31.87	1615.69	539.562	3	C
		Q75S49	PI/Kunitz-type serine protease inhibitor homolog beta-bungarotoxin B4 chain/Bungarus candidus	R.AFYYDTRLK.T	Y	33.11	1175.6	588.804	2
				R.RAFYYDTRLK.T	Y	32.99	1331.7	444.903	3
				K.TETLC(+57.02)RC(+57.02)EC(+57.02)LVYP	Y	28.39	1699.74	850.872	2	C
		Q8AY44	PI/Kunitz-type serine protease inhibitor homolog beta-bungarotoxin B2b chain/Bungarus candidus	K.SDHLC(+57.02)RC(+57.02)EC(+57.02)LEYR	Y	72.48	1796.74	599.922	3	C
				R.AFYYKPSEK.R	Y	27.41	1131.56	566.787	2
		Q7T3J2	3FTX/Alpha-elapitoxin-Bm2a/Bungarus candidus	K.VVELGC(+57.02)AATC(+57.02)PSKKPYEEVTC(+57.02)C(+57.02)STDKC(+57.02)NPHPK.Q	N	60.02	3721.67	745.342	5	C
				K.VVELGC(+57.02)AATC(+57.02)PSK.K	N	53.14	1390.66	696.345	2	C
				T.IVC(+57.02)HTTATSPISAVTC(+57.02)PPGENLC(+57.02)YRK.M	Y	46.38	2931.4	978.138	3	C
				R.GKVVELGC(+57.02)AATC(+57.02)PSKKPYEEVTC(+57.02)C(+57.02)STDK.C	N	45.83	3173.45	794.365	4	C
				T.IVC(+57.02)HTTATSPISAVTC(+57.02)PPGENLC(+57.02)YR.K	Y	42.67	2803.31	935.443	3	C
				K.KPYEEVTC(+57.02)C(+57.02)STDKC(+57.02)NPHPK.Q	N	40.83	2349.02	588.269	4	C
				R.GKVVELGC(+57.02)AATC(+57.02)PSK.K	N	34.43	1575.77	788.892	2	C
				K.MWC(+57.02)DAFC(+57.02)SSR.G	Y	32.1	1318.49	660.254	2	C
				K.KPYEEVTC(+57.02)C(+57.02)STDK.C	N	31.87	1615.69	539.562	3	C
		Q6YNQ0	PLA/Acidic phospholipase A2 beta-bungarotoxin A3 chain/Bungarus candidus	R.VVC(+57.02)DC(+57.02)DRTAALC(+57.02)FGDSEYIEGHKNIDTAR.F	N	61.85	3371.5	843.887	4	C
				K.RTIIC(+57.02)YGAAGTC(+57.02)AR.V	N	58.43	1568.76	523.922	3	C
				R.TAALC(+57.02)FGDSEYIEGHK.N	N	57.59	1796.8	599.945	3	C
				R.VVC(+57.02)DC(+57.02)DRTAALC(+57.02)FGDSEYIEGHK.N	N	52.01	2701.16	901.398	3	C
				R.VVC(+57.02)DC(+57.02)DRTAALC(+57.02)FGDSEYIEGHKNIDTARFC(+57.02)Q	N	51.81	3806.65	952.682	4	C
				K.TQSYSYK.L	N	42.73	875.403	438.71	2
				D.RTAALC(+57.02)FGDSEYIEGHKNIDTAR.F	N	41.29	2623.24	656.819	4	C
				R.YTIPC(+57.02)EKTWGEYTNYGC(+57.02)YC(+57.02)GAGGSGRPIDALDR.C	Y	38.85	3786.65	947.672	4	C
				R.TAALC(+57.02)FGDSEYIEGHKNIDTAR.F	N	36.7	2467.14	617.794	4	C
				K.TQSYSYKLTK.R	N	32.84	1217.63	609.823	2
				R.TAALC(+57.02)FGDSEYIEGHKNIDTARFC(+57.02)Q	N	32.64	2902.3	726.581	4	C
				D.NC(+57.02)YGDAANIR.D	N	31.54	1152.5	577.254	2	C
				R.YTIPC(+57.02)EKTWGEYTNYGC(+57.02)YC(+57.02)GAGGSGRPID.A	Y	29.87	3331.4	1111.47	3	C
				R.DC(+57.02)NPKTQSYSYKLTK.R	N	29.7	1831.88	611.63	3	C
				D.RTAALC(+57.02)FGDSEYIEGHK.N	N	29.32	1952.9	651.973	3	C
				R.TIIC(+57.02)YGAAGTC(+57.02)AR.V	N	29.07	1412.65	707.328	2	C
				K.NIDTARFC(+57.02)Q	N	25.55	1123.51	562.759	2	C
				K.TWGEYTNYGC(+57.02)YC(+57.02)GAGGSGRPIDALDR.C	Y	24.96	2895.23	966.082	3	C
				R.VVC(+57.02)DC(+57.02)DRTAALC(+57.02)FGD.S	N	24.16	1757.72	879.865	2	C
		P81782	3FTX/Bucandin/Bungarus candidus	K.ITC(+57.02)SAEETFC(+57.02)YKWLNK.I	Y	55.78	2048.93	683.984	3	C
				K.TC(+57.02)TEIDTWNVYNK.C	Y	54.12	1642.73	822.372	2	C
				K.ITC(+57.02)SAEETFC(+57.02)YK.W	Y	50.17	1507.63	754.822	2	C
				K.ITC(+57.02)SAEETFC(+57.02)YKWLNKISNER.W	Y	46.63	2648.24	663.067	4	C
				K.ITC(+57.02)SAEETFC(+57.02)YKWLNKISNERWLGC(+57.02)AK.T	Y	27.66	3363.58	673.735	5	C
				K.TC(+57.02)TEIDTWNVYNKC(+57.02)C(+57.02)TTNLC(+57.02)NT	Y	26.13	2767.13	923.394	3	C
		P0CB14	SVMP/Snake venom metalloproteinase kistomin/Calloselasma rhodostoma	K.DFDGNTVGLAFVGGIC(+57.02)NEK.Y	Y	48.05	2011.93	1006.96	2	C
				K.ETLYSFAK.W	Y	46.54	957.481	479.748	2
				K.IEEQGHQMVNTMNEC(+57.02)YRPMGIIIIMAGIEC(+57.02)WTTNDFFEVK.S	Y	33.1	4804.19	1202.05	4	C
				M.GIIIIMAGIEC(+57.02)WTTNDFFEVK.S	Y	26.49	2456.21	819.736	3	C
		P01398	3FTX/Kappa-bungarotoxin/Bungarus multicinctus	R.SLLC(+57.02)C(+57.02)TTDNC(+57.02)NH	Y	31.93	1493.57	747.788	2	C
				T.RTC(+57.02)LISPSSTPQTC(+57.02)PN.G	Y	26.01	1817.84	909.92	2	C
		P00987	PI/Kunitz-type serine protease inhibitor homolog beta-bungarotoxin B1 chain, major component/Bungarus multicinctus	R.AFYYDTRLK.T	Y	33.11	1175.6	588.804	2
				R.RAFYYDTRLK.T	Y	32.99	1331.7	444.903	3
				K.TETLC(+57.02)RC(+57.02)EC(+57.02)LVYP	Y	28.39	1699.74	850.872	2	C
		P00619	PLA2/Acidic phospholipase A2 beta-bungarotoxin A3 chain/Bungarus multicinctus	R.VVC(+57.02)DC(+57.02)DRTAALC(+57.02)FGDSEYIEGHKNIDTAR.F	N	61.85	3371.5	843.887	4	C
				K.RTIIC(+57.02)YGAAGTC(+57.02)AR.V	N	58.43	1568.76	523.922	3	C
				R.TAALC(+57.02)FGDSEYIEGHK.N	N	57.59	1796.8	599.945	3	C
				R.VVC(+57.02)DC(+57.02)DRTAALC(+57.02)FGDSEYIEGHK.N	N	52.01	2701.16	901.398	3	C
				R.VVC(+57.02)DC(+57.02)DRTAALC(+57.02)FGDSEYIEGHKNIDTARFC(+57.02)Q	N	51.81	3806.65	952.682	4	C
				K.TQSYSYK.L	N	42.73	875.403	438.71	2
				D.RTAALC(+57.02)FGDSEYIEGHKNIDTAR.F	N	41.29	2623.24	656.819	4	C
				R.YTIPC(+57.02)EKTWGEYTNYGC(+57.02)YC(+57.02)GAGGSGRPIDALDR.C	Y	38.85	3786.65	947.672	4	C
				R.TAALC(+57.02)FGDSEYIEGHKNIDTAR.F	N	36.7	2467.14	617.794	4	C
				K.TQSYSYKLTK.R	N	32.84	1217.63	609.823	2
				R.TAALC(+57.02)FGDSEYIEGHKNIDTARFC(+57.02)Q	N	32.64	2902.3	726.581	4	C
				D.NC(+57.02)YGDAANIR.D	N	31.54	1152.5	577.254	2	C
				R.YTIPC(+57.02)EKTWGEYTNYGC(+57.02)YC(+57.02)GAGGSGRPID.A	Y	29.87	3331.4	1111.47	3	C
				R.DC(+57.02)NPKTQSYSYKLTK.R	N	29.7	1831.88	611.63	3	C
				D.RTAALC(+57.02)FGDSEYIEGHK.N	N	29.32	1952.9	651.973	3	C
				R.TIIC(+57.02)YGAAGTC(+57.02)AR.V	N	29.07	1412.65	707.328	2	C
				K.NIDTARFC(+57.02)Q	N	25.55	1123.51	562.759	2	C
				K.TWGEYTNYGC(+57.02)YC(+57.02)GAGGSGRPIDALDR.C	Y	24.96	2895.23	966.082	3	C
				R.VVC(+57.02)DC(+57.02)DRTAALC(+57.02)FGD.S	N	24.16	1757.72	879.865	2	C
		C5ILC5	3FTX/Alpha-elapitoxin-Oh2a/Ophiophagus hannah	K.TPSPINAETC(+57.02)PPGENLC(+57.02)YTK.M	N	67.22	2248.01	1125.01	2	C
				K.VIELGC(+57.02)AATC(+57.02)PSK.K	N	59.19	1404.67	703.342	2	C
				P.SPINAETC(+57.02)PPGENLC(+57.02)YTK.M	N	54.95	2049.91	1025.97	2	C
				T.LLC(+57.02)YKTPSPINAETC(+57.02)PPGENLC(+57.02)YTK.M	N	54.66	2925.37	976.137	3	C
				R.GKVIELGC(+57.02)AATC(+57.02)PSKKPYEEVDC(+57.02)C(+57.02)STDNC(+57.02)NPHPK.L	Y	46.25	3920.73	981.207	4	C
				K.MWC(+57.02)DAWC(+57.02)SSR.G	N	38.81	1357.5	679.754	2	C
				R.GKVIELGC(+57.02)AATC(+57.02)PSK.K	N	35.4	1589.79	530.933	3	C
				K.KPYEEVDC(+57.02)C(+57.02)STDNC(+57.02)NPHPK.L	Y	29.54	2348.95	470.814	5	C
				T.LLC(+57.02)YKTPSPINAETC(+57.02)PPGENLC(+57.02)YTKMWC(+57.02)DAWC(+57.02)SSR.G	N	28.37	4264.86	1067.23	4	C
				T.LLC(+57.02)YK.T	N	25.3	695.368	348.687	2	C
				K.VIELGC(+57.02)AATC(+57.02)PSKKPYEEVDC(+57.02)C(+57.02)STDNC(+57.02)NPHPK.L	Y	24.64	3735.61	934.932	4	C
		A1IVR9	3FTX/Alpha-delta-bungarotoxin-2/Bungarus candidus	T.LLC(+57.02)YKTPIPINAETC(+57.02)PPGENLC(+57.02)YTK.M	Y	78.4	2951.42	984.817	3	C
				K.TPIPINAETC(+57.02)PPGENLC(+57.02)YTK.M	Y	78.1	2274.07	1138.04	2	C
				K.VVELGC(+57.02)AATC(+57.02)PSKKPYEEVTC(+57.02)C(+57.02)STDKC(+57.02)NPHPK.Q	N	60.02	3721.67	745.342	5	C
				K.VVELGC(+57.02)AATC(+57.02)PSK.K	N	53.14	1390.66	696.345	2	C
				T.LLC(+57.02)YKTPIPINAETC(+57.02)PPGENLC(+57.02)YTKMWC(+57.02)DIWC(+57.02)SSR.G	Y	50.67	4332.96	1084.26	4	C
				K.MWC(+57.02)DIWC(+57.02)SSR.G	Y	46.46	1399.55	700.779	2	C
				R.GKVVELGC(+57.02)AATC(+57.02)PSKKPYEEVTC(+57.02)C(+57.02)STDK.C	N	45.83	3173.45	794.365	4	C
				K.MWC(+57.02)DIWC(+57.02)SSRGK.V	Y	41.14	1584.66	529.229	3	C
				K.KPYEEVTC(+57.02)C(+57.02)STDKC(+57.02)NPHPK.Q	N	40.83	2349.02	588.269	4	C
				P.IPINAETC(+57.02)PPGENLC(+57.02)YTK.M	Y	35.7	2075.97	1038.99	2	C
				R.GKVVELGC(+57.02)AATC(+57.02)PSK.K	N	34.43	1575.77	788.892	2	C
				K.KPYEEVTC(+57.02)C(+57.02)STDK.C	N	31.87	1615.69	539.562	3	C
				T.LLC(+57.02)YK.T	N	25.3	695.368	348.687	2	C
				K.TPIPINAETC(+57.02)PPGENLC(+57.02)YTKMWC(+57.02)DIWC(+57.02)SSR.G	Y	24.1	3655.6	914.906	4	C
		A1IVR8	3FTX/Alpha-elapitoxin-Bc2a/Bungarus candidus	K.TPSPINAETC(+57.02)PPGENLC(+57.02)YTK.M	N	67.22	2248.01	1125.01	2	C
				K.VIELGC(+57.02)AATC(+57.02)PSK.K	N	59.19	1404.67	703.342	2	C
				P.SPINAETC(+57.02)PPGENLC(+57.02)YTK.M	N	54.95	2049.91	1025.97	2	C
				T.LLC(+57.02)YKTPSPINAETC(+57.02)PPGENLC(+57.02)YTK.M	N	54.66	2925.37	976.137	3	C
				R.GKVIELGC(+57.02)AATC(+57.02)PSKKPYEEVTC(+57.02)C(+57.02)STDK.C	Y	45.16	3187.47	797.873	4	C
				K.KPYEEVTC(+57.02)C(+57.02)STDKC(+57.02)NPHPK.Q	N	40.83	2349.02	588.269	4	C
				K.MWC(+57.02)DAWC(+57.02)SSR.G	N	38.81	1357.5	679.754	2	C
				R.GKVIELGC(+57.02)AATC(+57.02)PSK.K	N	35.4	1589.79	530.933	3	C
				K.VIELGC(+57.02)AATC(+57.02)PSKKPYEEVTC(+57.02)C(+57.02)STDKC(+57.02)NPHPK.Q	Y	32.27	3735.68	934.926	4	C
				K.KPYEEVTC(+57.02)C(+57.02)STDK.C	N	31.87	1615.69	539.562	3	C
				K.VIELGC(+57.02)AATC(+57.02)PSKKPYEEVTC(+57.02)C(+57.02)STDK.C	Y	31.64	3002.35	751.589	4	C
				T.LLC(+57.02)YKTPSPINAETC(+57.02)PPGENLC(+57.02)YTKMWC(+57.02)DAWC(+57.02)SSR.G	N	28.37	4264.86	1067.23	4	C
				T.LLC(+57.02)YK.T	N	25.3	695.368	348.687	2	C
	10	Q7T3J2	3FTX/Alpha-elapitoxin-Bm2a/Bungarus candidus	R.GKVVELGC(+57.02)AATC(+57.02)PSKKPYEEVTC(+57.02)C(+57.02)STDK.C	N	73.47	3173.45	794.369	4	C
				K.VVELGC(+57.02)AATC(+57.02)PSK.K	N	66.26	1390.66	696.329	2	C
				T.IVC(+57.02)HTTATSPISAVTC(+57.02)PPGENLC(+57.02)YRK.M	Y	61.05	2931.4	978.141	3	C
				K.VVELGC(+57.02)AATC(+57.02)PSKKPYEEVTC(+57.02)C(+57.02)STDKC(+57.02)NPHPK.Q	N	51.01	3721.67	745.335	5	C
				K.KPYEEVTC(+57.02)C(+57.02)STDKC(+57.02)NPHPK.Q	N	47.54	2349.02	588.265	4	C
				T.IVC(+57.02)HTTATSPISAVTC(+57.02)PPGENLC(+57.02)YR.K	Y	44.92	2803.31	701.828	4	C
				R.GKVVELGC(+57.02)AATC(+57.02)PSK.K	N	31.9	1575.77	526.267	3	C
				K.KPYEEVTC(+57.02)C(+57.02)STDK.C	N	30.08	1615.69	539.568	3	C
				K.VVELGC(+57.02)AATC(+57.02)PSKKPYEEVTC(+57.02)C(+57.02)STD.K	N	27.19	2860.24	954.423	3	C
		Q9YGI0	3FTX/Short neurotoxin homolog NTL1/Bungarus multicinctus	T.KTC(+57.02)FNDDLTNPKTTELC(+57.02)R.H	Y	40.77	2212.03	554.017	4	C
				K.YIYC(+57.02)C(+57.02)TRDNC(+57.02)NA	Y	37.22	1608.61	805.317	2	C
				T.KTC(+57.02)FNDDLTNPK.T	Y	24.71	1451.67	484.898	3	C
				K.NSWIAGGVER.I	Y	24.34	1087.54	544.777	2
		Q75S49	PI/Kunitz-type serine protease inhibitor homolog beta-bungarotoxin B4 chain/Bungarus candidus	K.TETLC(+57.02)RC(+57.02)EC(+57.02)LVYP	Y	35.53	1699.74	850.875	2	C
				R.AFYYDTRLK.T	Y	26.81	1175.6	392.874	3
		Q6YNQ0	3FTX/Acidic phospholipase A2 beta-bungarotoxin A3 chain/Bungarus candidus	R.VVC(+57.02)DC(+57.02)DRTAALC(+57.02)FGDSEYIEGHK.N	N	59.48	2701.16	676.297	4	C
				R.VVC(+57.02)DC(+57.02)DRTAALC(+57.02)FGDSEYIEGHKNIDTAR.F	N	54.53	3371.5	843.875	4	C
				D.NC(+57.02)YGDAANIRDC(+57.02)NPK.T	N	40.7	1766.75	589.927	3	C
				K.RTIIC(+57.02)YGAAGTC(+57.02)AR.V	N	39.72	1568.76	523.918	3	C
				R.DC(+57.02)NPKTQSYSYKLTK.R	N	39.61	1831.88	611.636	3	C
				R.YTIPC(+57.02)EKTWGEYTNYGC(+57.02)YC(+57.02)GAGGSGRPIDALDR.C	Y	36.45	3786.65	947.677	4	C
				R.TAALC(+57.02)FGDSEYIEGHKNIDTAR.F	N	36.28	2467.14	617.797	4	C
				R.TAALC(+57.02)FGDSEYIEGHK.N	N	36.23	1796.8	599.942	3	C
				R.TIIC(+57.02)YGAAGTC(+57.02)AR.V	N	34.49	1412.65	707.329	2	C
				K.TQSYSYKLTK.R	N	30.41	1217.63	609.822	2
				K.TWGEYTNYGC(+57.02)YC(+57.02)GAGGSGRPIDALDR.C	Y	27.52	2895.23	966.088	3	C
				R.YTIPC(+57.02)EK.T	N	24.65	909.427	455.722	2	C
		P81782	3FTX/Bucandin/Bungarus candidus	K.ITC(+57.02)SAEETFC(+57.02)YK.W	Y	49.98	1507.63	754.823	2	C
				K.TC(+57.02)TEIDTWNVYNK.C	Y	44.39	1642.73	822.37	2	C
				K.ITC(+57.02)SAEETFC(+57.02)YKWLNK.I	Y	42.78	2048.93	683.99	3	C
		P0CB14	SVMP/Snake venom metalloproteinase kistomin/Calloselasma rhodostoma	K.DFDGNTVGLAFVGGIC(+57.02)NEK.Y	Y	53.22	2011.93	1006.97	2	C
				K.VYLVIVADK.S	Y	42.54	1018.61	510.311	2
				K.ETLYSFAK.W	Y	33.24	957.481	479.749	2
				K.AC(+57.02)VMAPEVNNNPTKK.F	Y	29.1	1671.81	558.279	3	C
		P00606	PLA2/Acidic phospholipase A2/Bungarus multicinctus	K.TYSYTC(+57.02)TKPNLTC(+57.02)TDAAGTC(+57.02)AR.I	Y	59.44	2511.08	838.032	3	C
				K.TKTYSYTC(+57.02)TKPNLTC(+57.02)TDAAGTC(+57.02)AR.I	Y	36.53	2740.23	686.056	4	C
		A1IVR9	3FTX/Alpha-delta-bungarotoxin-2/Bungarus candidus	T.LLC(+57.02)YKTPIPINAETC(+57.02)PPGENLC(+57.02)YTK.M	Y	75.16	2951.42	984.817	3	C
				R.GKVVELGC(+57.02)AATC(+57.02)PSKKPYEEVTC(+57.02)C(+57.02)STDK.C	N	73.47	3173.45	794.369	4	C
				K.TPIPINAETC(+57.02)PPGENLC(+57.02)YTK.M	Y	70.94	2274.07	1138.04	2	C
				K.VVELGC(+57.02)AATC(+57.02)PSK.K	N	66.26	1390.66	696.329	2	C
				K.VVELGC(+57.02)AATC(+57.02)PSKKPYEEVTC(+57.02)C(+57.02)STDKC(+57.02)NPHPK.Q	N	51.01	3721.67	745.335	5	C
				K.KPYEEVTC(+57.02)C(+57.02)STDKC(+57.02)NPHPK.Q	N	47.54	2349.02	588.265	4	C
				K.MWC(+57.02)DIWC(+57.02)SSR.G	Y	41.86	1399.55	700.782	2	C
				P.IPINAETC(+57.02)PPGENLC(+57.02)YTK.M	Y	33.7	2075.97	1038.98	2	C
				R.GKVVELGC(+57.02)AATC(+57.02)PSK.K	N	31.9	1575.77	526.267	3	C
				K.KPYEEVTC(+57.02)C(+57.02)STDK.C	N	30.08	1615.69	539.568	3	C
				T.LLC(+57.02)YKTPIPINAETC(+57.02)PPGENLC(+57.02)YTKMWC(+57.02)DIWC(+57.02)SSR.G	Y	29.61	4332.96	1084.25	4	C
				K.VVELGC(+57.02)AATC(+57.02)PSKKPYEEVTC(+57.02)C(+57.02)STD.K	N	27.19	2860.24	954.423	3	C
		A1IVR8	3FTX/Alpha-elapitoxin-Bc2a/Bungarus candidus	K.TPSPINAETC(+57.02)PPGENLC(+57.02)YTK.M	N	64.48	2248.01	1125.02	2	C
				P.SPINAETC(+57.02)PPGENLC(+57.02)YTK.M	N	61.79	2049.91	1025.96	2	C
				T.LLC(+57.02)YKTPSPINAETC(+57.02)PPGENLC(+57.02)YTK.M	N	54.9	2925.37	976.133	3	C
				K.VIELGC(+57.02)AATC(+57.02)PSKKPYEEVTC(+57.02)C(+57.02)STDK.C	Y	52.91	3002.35	751.596	4	C
				K.VIELGC(+57.02)AATC(+57.02)PSKKPYEEVTC(+57.02)C(+57.02)STDKC(+57.02)NPHPK.Q	Y	52.23	3735.68	934.935	4	C
				K.KPYEEVTC(+57.02)C(+57.02)STDKC(+57.02)NPHPK.Q	N	47.54	2349.02	588.265	4	C
				K.VIELGC(+57.02)AATC(+57.02)PSK.K	N	45.32	1404.67	703.338	2	C
				K.MWC(+57.02)DAWC(+57.02)SSR.G	N	35.77	1357.5	679.756	2	C
				R.GKVIELGC(+57.02)AATC(+57.02)PSKKPYEEVTC(+57.02)C(+57.02)STDK.C	Y	31.13	3187.47	797.879	4	C
				K.KPYEEVTC(+57.02)C(+57.02)STDK.C	N	30.08	1615.69	539.568	3	C
				R.GKVIELGC(+57.02)AATC(+57.02)PSK.K	N	29.7	1589.79	530.938	3	C
	11	B3EXG9	PLA2/Phospholipase A2/Micrurus fulvius	R.TYSYDC(+57.02)SEGKLTC(+57.02)K.D	Y	51.73	1710.72	571.247	3	C
				N.YGC(+57.02)YC(+57.02)GYGGSGTPVDELDR.C	Y	50.15	2124.85	1063.43	2	C
				L.NLYQFK.N	N	25.93	811.423	406.72	2
				R.TYSYDC(+57.02)SEGK.L	Y	24.71	1208.47	605.245	2	C
		Q7T3J2	3FTX/Alpha-elapitoxin-Bm2a/Bungarus candidus	K.VVELGC(+57.02)AATC(+57.02)PSK.K	N	69.14	1390.66	696.347	2	C
				T.IVC(+57.02)HTTATSPISAVTC(+57.02)PPGENLC(+57.02)YRK.M	Y	61.52	2931.4	733.856	4	C
				K.KPYEEVTC(+57.02)C(+57.02)STDKC(+57.02)NPHPK.Q	N	51.61	2349.02	588.256	4	C
				K.VVELGC(+57.02)AATC(+57.02)PSKKPYEEVTC(+57.02)C(+57.02)STDKC(+57.02)NPHPK.Q	N	48.3	3721.67	745.341	5	C
				R.GKVVELGC(+57.02)AATC(+57.02)PSKKPYEEVTC(+57.02)C(+57.02)STDK.C	N	47.97	3173.45	794.371	4	C
				K.KPYEEVTC(+57.02)C(+57.02)STDK.C	N	43.62	1615.69	539.57	3	C
				T.IVC(+57.02)HTTATSPISAVTC(+57.02)PPGENLC(+57.02)YR.K	Y	40.05	2803.31	935.442	3	C
				R.GKVVELGC(+57.02)AATC(+57.02)PSK.K	N	37.55	1575.77	526.269	3	C
				K.KPYEEVTC(+57.02)C(+57.02)STDKC(+57.02)NPHPKQRPG	N	36.57	2787.25	558.462	5	C
				Y.EEVTC(+57.02)C(+57.02)STDKC(+57.02)NPHPK.Q	N	31.25	1960.81	654.638	3	C
		Q9YGI0	3FTX/Short neurotoxin homolog NTL1/Bungarus multicinctus	T.KTC(+57.02)FNDDLTNPKTTELC(+57.02)R.H	Y	55.19	2212.03	554.017	4	C
				K.TC(+57.02)FNDDLTNPK.T	Y	50.66	1323.58	662.798	2	C
				R.IERGC(+57.02)SLTC(+57.02)PDIK.Y	Y	44.95	1547.74	516.929	3	C
				K.TC(+57.02)FNDDLTNPKTTELC(+57.02)R.H	Y	42.99	2083.93	695.652	3	C
				K.YIYC(+57.02)C(+57.02)TRDNC(+57.02)NA	Y	41.15	1608.61	805.312	2	C
				R.IERGC(+57.02)SLTC(+57.02)PDIKYNGK.Y	Y	36.81	2009.97	503.488	4	C
				M.YFC(+57.02)FKNSWIAGGVER.I	Y	30.55	1832.87	611.963	3	C
				T.KTC(+57.02)FNDDLTNPK.T	Y	30.55	1451.67	484.901	3	C
				R.GC(+57.02)SLTC(+57.02)PDIK.Y	Y	27.06	1149.52	575.767	2	C
				R.GC(+57.02)SLTC(+57.02)PDIKYNGKYIYC(+57.02)C(+57.02)TR.D	Y	25.12	2628.16	658.047	4	C
				R.GC(+57.02)SLTC(+57.02)PDIKYNG.K	Y	25.07	1483.64	742.821	2	C
				R.GC(+57.02)SLTC(+57.02)PDIKYNGKYIYC(+57.02)C(+57.02)TRDNC(+57.02)NA	Y	24.35	3202.34	801.594	4	C
				K.NSWIAGGVERIER.G	Y	24.33	1485.77	743.891	2
				K.NSWIAGGVER.I	Y	23.82	1087.54	544.768	2
		Q6YNQ0	PLA2/Acidic phopholipase A2 beta-bungarotoxin A3 chain/ Bungarus candidus	R.VVC(+57.02)DC(+57.02)DRTAALC(+57.02)FGDSEYIEGHKNIDTAR.F	N	58.65	3371.5	843.894	4	C
				K.RTIIC(+57.02)YGAAGTC(+57.02)AR.V	N	56.93	1568.76	523.929	3	C
				R.TAALC(+57.02)FGDSEYIEGHK.N	N	50.54	1796.8	599.943	3	C
				R.VVC(+57.02)DC(+57.02)DRTAALC(+57.02)FGDSEYIEGHK.N	N	45.44	2701.16	901.399	3	C
				R.TIIC(+57.02)YGAAGTC(+57.02)AR.V	N	38.11	1412.65	707.332	2	C
				R.YTIPC(+57.02)EKTWGEYTNYGC(+57.02)YC(+57.02)GAGGSGRPIDALDR.C	Y	36.81	3786.65	947.67	4	C
				K.NIDTARFC(+57.02)Q	N	35.16	1123.51	562.762	2	C
				K.TQSYSYKLTK.R	N	34.14	1217.63	406.888	3
				K.TWGEYTNYGC(+57.02)YC(+57.02)GAGGSGRPIDALDR.C	Y	32.81	2895.23	966.093	3	C
				R.VVC(+57.02)DC(+57.02)DRTAALC(+57.02)FGDSEYIEGHKNIDTARFC(+57.02)Q	N	32.59	3806.65	952.676	4	C
				R.TAALC(+57.02)FGDSEYIEGHKNIDTAR.F	N	28.22	2467.14	617.788	4	C
				K.TQSYSYK.L	N	23.96	875.403	438.714	2
		P30403	SVMP/Snake venom metalloproteinase kistomin/Calloselasma rhodostoma	K.LRPGAQC(+57.02)GEGLC(+57.02)C(+57.02)EQC(+57.02)K.F	Y	73.15	2021.85	674.964	3	C
				K.YIENQNPQC(+57.02)ILNKP.L	Y	45.66	1729.85	865.934	2	C
		P0CB14	SVMP/Snake venom metalloproteinase kistomin/Calloselasma rhodostoma	K.VYLVIVADK.S	Y	48.84	1018.61	510.312	2
				K.DFDGNTVGLAFVGGIC(+57.02)NEK.Y	Y	33.95	2011.93	1006.97	2	C
				K.ETLYSFAK.W	Y	33.46	957.481	479.749	2
				K.AC(+57.02)VMAPEVNNNPTKK.F	Y	27.81	1671.81	558.279	3	C
				G.LAFVGGIC(+57.02)NEK.Y	Y	26.91	1206.61	604.312	2	C
				K.DRKPEC(+57.02)LFK.K	Y	24.93	1191.61	398.214	3	C
		A1IVR9	3FTX/Alpha-delta-bungarotoxin-2/Bungarus candidus	T.LLC(+57.02)YKTPIPINAETC(+57.02)PPGENLC(+57.02)YTK.M	Y	74.68	2951.42	984.816	3	C
				K.VVELGC(+57.02)AATC(+57.02)PSK.K	N	69.14	1390.66	696.347	2	C
				K.TPIPINAETC(+57.02)PPGENLC(+57.02)YTK.M	Y	59.41	2274.07	759.032	3	C
				K.KPYEEVTC(+57.02)C(+57.02)STDKC(+57.02)NPHPK.Q	N	51.61	2349.02	588.256	4	C
				K.VVELGC(+57.02)AATC(+57.02)PSKKPYEEVTC(+57.02)C(+57.02)STDKC(+57.02)NPHPK.Q	N	48.3	3721.67	745.341	5	C
				R.GKVVELGC(+57.02)AATC(+57.02)PSKKPYEEVTC(+57.02)C(+57.02)STDK.C	N	47.97	3173.45	794.371	4	C
				K.KPYEEVTC(+57.02)C(+57.02)STDK.C	N	43.62	1615.69	539.57	3	C
				K.MWC(+57.02)DIWC(+57.02)SSR.G	Y	42.82	1399.55	700.783	2	C
				R.GKVVELGC(+57.02)AATC(+57.02)PSK.K	N	37.55	1575.77	526.269	3	C
				C.PPGENLC(+57.02)YTK.M	N	32.27	1177.54	589.784	2	C
				Y.EEVTC(+57.02)C(+57.02)STDKC(+57.02)NPHPK.Q	N	31.25	1960.81	654.638	3	C
				T.LLC(+57.02)YKTPIPINAETC(+57.02)PPGENLC(+57.02)YTKMWC(+57.02)DIWC(+57.02)SSR.G	Y	31.04	4332.96	1084.25	4	C
				T.LLC(+57.02)YK.T	N	27.79	695.368	348.691	2	C
				N.AETC(+57.02)PPGENLC(+57.02)YTK.M	N	23.34	1638.7	820.35	2	C
		A1IVR8	3FTX/Alpha-elapitoxin-Bc2a/Bungarus candidus	K.TPSPINAETC(+57.02)PPGENLC(+57.02)YTK.M	N	68.24	2248.01	1125.01	2	C
				K.VIELGC(+57.02)AATC(+57.02)PSKKPYEEVTC(+57.02)C(+57.02)STDKC(+57.02)NPHPK.Q	Y	62.51	3735.68	934.935	4	C
				T.LLC(+57.02)YKTPSPINAETC(+57.02)PPGENLC(+57.02)YTK.M	N	55.14	2925.37	976.134	3	C
				K.VIELGC(+57.02)AATC(+57.02)PSK.K	N	54.41	1404.67	703.342	2	C
				R.GKVIELGC(+57.02)AATC(+57.02)PSKKPYEEVTC(+57.02)C(+57.02)STDK.C	Y	53.04	3187.47	797.871	4	C
				P.SPINAETC(+57.02)PPGENLC(+57.02)YTK.M	N	51.86	2049.91	684.314	3	C
				K.KPYEEVTC(+57.02)C(+57.02)STDKC(+57.02)NPHPK.Q	N	51.61	2349.02	588.256	4	C
				R.GKVIELGC(+57.02)AATC(+57.02)PSK.K	N	49.46	1589.79	795.906	2	C
				K.KPYEEVTC(+57.02)C(+57.02)STDK.C	N	43.62	1615.69	539.57	3	C
				K.VIELGC(+57.02)AATC(+57.02)PSKKPYEEVTC(+57.02)C(+57.02)STDK.C	Y	40.34	3002.35	751.595	4	C
				K.KPYEEVTC(+57.02)C(+57.02)STDKC(+57.02)NPHPKQRPG	N	36.57	2787.25	558.462	5	C
				T.LLC(+57.02)YKTPSPINAETC(+57.02)PPGENLC(+57.02)YTKMWC(+57.02)DAWC(+57.02)SSR.G	N	36.26	4264.86	1067.24	4	C
				K.MWC(+57.02)DAWC(+57.02)SSR.G	N	35.49	1357.5	679.757	2	C
				C.PPGENLC(+57.02)YTK.M	N	32.27	1177.54	589.784	2	C
				Y.EEVTC(+57.02)C(+57.02)STDKC(+57.02)NPHPK.Q	N	31.25	1960.81	654.638	3	C
				T.LLC(+57.02)YK.T	N	27.79	695.368	348.691	2	C
				K.VIELGC(+57.02)AATC(+57.02)PSKKPYEEVTC(+57.02)C(+57.02)STD.K	Y	24.07	2874.25	959.096	3	C
				N.AETC(+57.02)PPGENLC(+57.02)YTK.M	N	23.34	1638.7	820.35	2	C
	12	B3EXG9	PLA2/Phospholipase A2/Micrurus fulvius	R.TYSYDC(+57.02)SEGK.L	Y	44.14	1208.47	605.242	2	C
				R.TYSYDC(+57.02)SEGKLTC(+57.02)K.D	Y	36.88	1710.72	571.253	3	C
				L.NLYQFK.N	N	33.19	811.423	406.712	2
				N.YGC(+57.02)YC(+57.02)GYGGSGTPVDELDR.C	N	29.33	2124.85	1063.44	2	C
		Q7T3J2	3FTX/Alpha-elapitoxin-Bm2a/Bungarus candidus	K.VVELGC(+57.02)AATC(+57.02)PSK.K	N	64.77	1390.66	696.34	2	C
				K.VVELGC(+57.02)AATC(+57.02)PSKKPYEEVTC(+57.02)C(+57.02)STDKC(+57.02)NPHPK.Q	N	59.14	3721.67	745.34	5	C
				K.KPYEEVTC(+57.02)C(+57.02)STDKC(+57.02)NPHPK.Q	N	50.95	2349.02	588.265	4	C
				R.GKVVELGC(+57.02)AATC(+57.02)PSK.K	N	49.53	1575.77	788.895	2	C
				T.IVC(+57.02)HTTATSPISAVTC(+57.02)PPGENLC(+57.02)YRK.M	Y	43.39	2931.4	733.86	4	C
				T.IVC(+57.02)HTTATSPISAVTC(+57.02)PPGENLC(+57.02)YR.K	Y	38.29	2803.31	935.449	3	C
				K.KPYEEVTC(+57.02)C(+57.02)STDK.C	N	36.77	1615.69	539.565	3	C
				R.GKVVELGC(+57.02)AATC(+57.02)PSKKPYEEVTC(+57.02)C(+57.02)STDK.C	N	30.07	3173.45	794.366	4	C
		Q7ZT13	3FTX/Neurotoxin-like protein pMD18-NTL1/2/4/5/Bungarus multicinctus	K.TC(+57.02)FNDDLTNPK.T	Y	48.04	1323.58	662.788	2	C
				T.KTC(+57.02)FNDDLTNPKTTELC(+57.02)R.H	Y	43.76	2212.03	554.016	4	C
				R.IERGC(+57.02)SLTC(+57.02)PDIK.Y	Y	39.59	1547.74	516.911	3	C
				T.KTC(+57.02)FNDDLTNPK.T	Y	39.15	1451.67	726.841	2	C
				K.YIYC(+57.02)C(+57.02)TRDNC(+57.02)NA	Y	38.82	1608.61	805.314	2	C
				R.GC(+57.02)SLTC(+57.02)PDIKYNGKYIYC(+57.02)C(+57.02)TR.D	Y	32.93	2628.16	658.047	4	C
				R.GC(+57.02)SLTC(+57.02)PDIK.Y	Y	30	1149.52	575.766	2	C
				K.YIYC(+57.02)C(+57.02)TR.D	Y	26.43	1034.43	518.223	2	C
		P15817	3FTX/Kappa-3-bungarotoxin/Bungarus multicinctus	T.RTC(+57.02)LISPSSTPQTC(+57.02)PNGQDIC(+57.02)FRK.A	Y	62.49	2822.33	706.59	4	C
				T.RTC(+57.02)LISPSSTPQTC(+57.02)PNGQDIC(+57.02)FR.K	Y	39.68	2694.23	899.08	3	C
				T.RTC(+57.02)LISPSSTPQTC(+57.02)PN.G	Y	32.86	1817.84	909.925	2	C
		P0CB14	SVMP/Snake venom metalloproteinase kistomin/Calloselasma rhodostoma	K.ETLYSFAK.W	Y	50.66	957.481	479.746	2
				K.VYLVIVADK.S	Y	45.07	1018.61	510.309	2
				K.AC(+57.02)VMAPEVNNNPTKK.F	Y	41.28	1671.81	558.277	3	C
				K.IEEQGHQMVNTMNEC(+57.02)YRPMGIIIIMAGIEC(+57.02)WTTNDFFEVK.S	Y	36.29	4804.19	1202.05	4	C
				M.GIIIIMAGIEC(+57.02)WTTNDFFEVK.S	Y	26.63	2456.21	819.733	3	C
		P00606	PLA2/Acidic phospholipase A2/Bungarus multicinctus	K.TKTYSYTC(+57.02)TKPNLTC(+57.02)TDAAGTC(+57.02)AR.I	Y	83.68	2740.23	914.412	3	C
				K.TYSYTC(+57.02)TKPNLTC(+57.02)TDAAGTC(+57.02)AR.I	Y	68.48	2511.08	838.03	3	C
				D.RC(+57.02)C(+57.02)YVHDNC(+57.02)YGEAEKIPGC(+57.02)NPK.T	N	67.01	2726.15	682.542	4	C
				D.NC(+57.02)YGEAEKIPGC(+57.02)NPK.T	N	51.15	1735.77	579.6	3	C
				K.TYSYTC(+57.02)TKPNLTC(+57.02)TD.A	Y	48.74	1823.77	912.89	2	C
				R.IVC(+57.02)DC(+57.02)DRTAAIC(+57.02)FAAAPYNINNFMISSSTHC(+57.02)Q	Y	41.2	3706.61	1236.55	3	C
				Y.SYTC(+57.02)TKPNLTC(+57.02)TDAAGTC(+57.02)AR.I	Y	35.63	2246.97	749.993	3	C
				L.NLYQFK.N	N	33.19	811.423	406.712	2
		C5ILC5	3FTX/Alpha-elapitoxin-Oh2a/Ophiophagus hannah	K.TPSPINAETC(+57.02)PPGENLC(+57.02)YTK.M	N	84.84	2248.01	1125.02	2	C
				T.LLC(+57.02)YKTPSPINAETC(+57.02)PPGENLC(+57.02)YTK.M	N	71.77	2925.37	976.13	3	C
				P.SPINAETC(+57.02)PPGENLC(+57.02)YTK.M	N	65.18	2049.91	1025.96	2	C
				K.VIELGC(+57.02)AATC(+57.02)PSK.K	N	62.69	1404.67	703.339	2	C
				R.GKVIELGC(+57.02)AATC(+57.02)PSK.K	N	52.32	1589.79	530.929	3	C
				R.GKVIELGC(+57.02)AATC(+57.02)PSKKPYEEVDC(+57.02)C(+57.02)STDNC(+57.02)NPHPK.L	Y	47.1	3920.73	785.171	5	C
				K.VIELGC(+57.02)AATC(+57.02)PSKKPYEEVDC(+57.02)C(+57.02)STDNC(+57.02)NPHPK.L	Y	39.4	3735.61	934.936	4	C
				N.AETC(+57.02)PPGENLC(+57.02)YTK.M	N	35.75	1638.7	820.356	2	C
				C.PPGENLC(+57.02)YTK.M	N	35.38	1177.54	589.783	2	C
				T.LLC(+57.02)YK.T	N	29.95	695.368	348.693	2	C
				T.LLC(+57.02)YKTPSPINAETC(+57.02)PPGENLC(+57.02)YTKMWC(+57.02)DAWC(+57.02)SSR.G	N	29.43	4264.86	1067.23	4	C
				K.MWC(+57.02)DAWC(+57.02)SSR.G	N	29.27	1357.5	679.756	2	C
		A1IVR9	3FTX/Alpha-delta-bungarotoxin-2/Bungarus candidus	T.LLC(+57.02)YKTPIPINAETC(+57.02)PPGENLC(+57.02)YTK.M	Y	73.59	2951.42	984.812	3	C
				K.TPIPINAETC(+57.02)PPGENLC(+57.02)YTK.M	Y	71.67	2274.07	1138.04	2	C
				K.VVELGC(+57.02)AATC(+57.02)PSK.K	N	64.77	1390.66	696.34	2	C
				K.VVELGC(+57.02)AATC(+57.02)PSKKPYEEVTC(+57.02)C(+57.02)STDKC(+57.02)NPHPK.Q	N	59.14	3721.67	745.34	5	C
				K.KPYEEVTC(+57.02)C(+57.02)STDKC(+57.02)NPHPK.Q	N	50.95	2349.02	588.265	4	C
				R.GKVVELGC(+57.02)AATC(+57.02)PSK.K	N	49.53	1575.77	788.895	2	C
				K.MWC(+57.02)DIWC(+57.02)SSR.G	Y	39.93	1399.55	700.783	2	C
				T.LLC(+57.02)YKTPIPINAETC(+57.02)PPGENLC(+57.02)YTKMWC(+57.02)DIWC(+57.02)SSR.G	Y	37.33	4332.96	1084.25	4	C
				K.KPYEEVTC(+57.02)C(+57.02)STDK.C	N	36.77	1615.69	539.565	3	C
				N.AETC(+57.02)PPGENLC(+57.02)YTK.M	N	35.75	1638.7	820.356	2	C
				C.PPGENLC(+57.02)YTK.M	N	35.38	1177.54	589.783	2	C
				R.GKVVELGC(+57.02)AATC(+57.02)PSKKPYEEVTC(+57.02)C(+57.02)STDK.C	N	30.07	3173.45	794.366	4	C
				T.LLC(+57.02)YK.T	N	29.95	695.368	348.693	2	C
				P.IPINAETC(+57.02)PPGENLC(+57.02)YTK.M	Y	26.04	2075.97	1038.99	2	C
		A1IVR8	3FTX/Alpha-elapitoxin-Bc2a/Bungarus candidus	K.TPSPINAETC(+57.02)PPGENLC(+57.02)YTK.M	N	84.84	2248.01	1125.02	2	C
				T.LLC(+57.02)YKTPSPINAETC(+57.02)PPGENLC(+57.02)YTK.M	N	71.77	2925.37	976.13	3	C
				P.SPINAETC(+57.02)PPGENLC(+57.02)YTK.M	N	65.18	2049.91	1025.96	2	C
				K.VIELGC(+57.02)AATC(+57.02)PSK.K	N	62.69	1404.67	703.339	2	C
				R.GKVIELGC(+57.02)AATC(+57.02)PSKKPYEEVTC(+57.02)C(+57.02)STDK.C	Y	61.84	3187.47	797.87	4	C
				K.VIELGC(+57.02)AATC(+57.02)PSKKPYEEVTC(+57.02)C(+57.02)STDKC(+57.02)NPHPK.Q	Y	55.97	3735.68	934.926	4	C
				K.VIELGC(+57.02)AATC(+57.02)PSKKPYEEVTC(+57.02)C(+57.02)STDK.C	Y	55.83	3002.35	751.592	4	C
				R.GKVIELGC(+57.02)AATC(+57.02)PSK.K	N	52.32	1589.79	530.929	3	C
				K.KPYEEVTC(+57.02)C(+57.02)STDKC(+57.02)NPHPK.Q	N	50.95	2349.02	588.265	4	C
				K.VIELGC(+57.02)AATC(+57.02)PSKKPYEEVTC(+57.02)C(+57.02)STDKC(+57.02)N.P	Y	43.49	3276.42	820.122	4	C
				K.KPYEEVTC(+57.02)C(+57.02)STDK.C	N	36.77	1615.69	539.565	3	C
				N.AETC(+57.02)PPGENLC(+57.02)YTK.M	N	35.75	1638.7	820.356	2	C
				C.PPGENLC(+57.02)YTK.M	N	35.38	1177.54	589.783	2	C
				T.LLC(+57.02)YK.T	N	29.95	695.368	348.693	2	C
				K.VIELGC(+57.02)AATC(+57.02)PSKKPYEEVTC(+57.02)C(+57.02)STD.K	Y	29.49	2874.25	959.096	3	C
				T.LLC(+57.02)YKTPSPINAETC(+57.02)PPGENLC(+57.02)YTKMWC(+57.02)DAWC(+57.02)SSR.G	N	29.43	4264.86	1067.23	4	C
				K.MWC(+57.02)DAWC(+57.02)SSR.G	N	29.27	1357.5	679.756	2	C
	13	D2N118	3FTX/Alpha-bungarotoxin (A31)/Bungarus candidus	K.VVELGC(+57.02)AATC(+57.02)PSK.K	N	60.42	1390.66	696.337	2	C
				R.GKVVELGC(+57.02)AATC(+57.02)PSKKPYEEVTC(+57.02)C(+57.02)STDK.C	N	51.42	3173.45	794.367	4	C
				K.KPYEEVTC(+57.02)C(+57.02)STDKC(+57.02)NPHPK.Q	N	48.73	2349.02	588.259	4	C
				K.VVELGC(+57.02)AATC(+57.02)PSKKPYEEVTC(+57.02)C(+57.02)STDKC(+57.02)NPHPK.Q	N	48.64	3721.67	931.421	4	C
				K.VVELGC(+57.02)AATC(+57.02)PSKKPYEEVTC(+57.02)C(+57.02)STDK.C	N	47.73	2988.33	748.095	4	C
				T.IVC(+57.02)HTTATSPISAVTC(+57.02)PPGENLC(+57.02)YRK.M	Y	46.53	2931.4	733.858	4	C
				T.IVC(+57.02)HTTATSPISAVTC(+57.02)PPGENLC(+57.02)YR.K	Y	35.23	2803.31	935.442	3	C
				R.GKVVELGC(+57.02)AATC(+57.02)PSK.K	N	32.95	1575.77	788.894	2	C
		Q9PVF4	PLA2/Inactive basic phospholipase A2 W6D49/Calloselasma rhodostoma	K.FEKGEILC(+57.02)GETNPC(+57.02)LNQAC(+57.02)EC(+57.02)DK.A	Y	43.9	2771.17	924.736	3	C
				Q.FNTGIFC(+57.02)SK.A	Y	32.84	1072.5	537.259	2	C
				K.QQFNTGIFC(+57.02)SK.A	Y	27.51	1328.62	665.313	2	C
				K.AVATC(+57.02)FR.D	Y	25.12	823.401	412.71	2	C
		Q7T3J2	3FTX/Alpha-elapitoxin-Bm2a/Bungarus candidus	K.VVELGC(+57.02)AATC(+57.02)PSK.K	N	60.42	1390.66	696.337	2	C
				R.GKVVELGC(+57.02)AATC(+57.02)PSKKPYEEVTC(+57.02)C(+57.02)STDK.C	N	51.42	3173.45	794.367	4	C
				K.KPYEEVTC(+57.02)C(+57.02)STDKC(+57.02)NPHPK.Q	N	48.73	2349.02	588.259	4	C
				K.VVELGC(+57.02)AATC(+57.02)PSKKPYEEVTC(+57.02)C(+57.02)STDKC(+57.02)NPHPK.Q	N	48.64	3721.67	931.421	4	C
				K.VVELGC(+57.02)AATC(+57.02)PSKKPYEEVTC(+57.02)C(+57.02)STDK.C	N	47.73	2988.33	748.095	4	C
				T.IVC(+57.02)HTTATSPISAVTC(+57.02)PPGENLC(+57.02)YRK.M	Y	46.53	2931.4	733.858	4	C
				T.IVC(+57.02)HTTATSPISAVTC(+57.02)PPGENLC(+57.02)YR.K	Y	35.23	2803.31	935.442	3	C
				R.GKVVELGC(+57.02)AATC(+57.02)PSK.K	N	32.95	1575.77	788.894	2	C
		Q6YNQ0	PLA2/Acidic phospholipase A2 beta-bungarotoxin A3 chain/Bungarus candidus	R.VVC(+57.02)DC(+57.02)DRTAALC(+57.02)FGDSEYIEGHK.N	Y	56.61	2701.16	676.299	4	C
				K.RTIIC(+57.02)YGAAGTC(+57.02)AR.V	N	45.15	1568.76	523.928	3	C
				R.TAALC(+57.02)FGDSEYIEGHK.N	Y	41.5	1796.8	599.942	3	C
				K.TQSYSYKLTK.R	N	35.35	1217.63	406.885	3
				R.TIIC(+57.02)YGAAGTC(+57.02)AR.V	N	31.74	1412.65	707.329	2	C
				K.TWGEYTNYGC(+57.02)YC(+57.02)GAGGSGRPIDALDR.C	Y	30.29	2895.23	966.081	3	C
				R.VVC(+57.02)DC(+57.02)DRTAALC(+57.02)FGDSEYIEGHKNIDTAR.F	Y	28.78	3371.5	843.881	4	C
		P81382	LAAO/L-amino-acid oxidase/Calloselasma rhodostoma	K.VTVVYETLSK.E	Y	38.2	1137.63	569.819	2
				K.SAGQLYEESLGK.V	Y	28.28	1280.62	641.318	2
				K.DC(+57.02)ADIVFNDLSLIHQLPK.K	Y	26.08	2097.06	700.024	3	C
		P30403	SVMP/Zinc metalloproteinase-disintegrin/Calloselasma rhodostoma	K.LRPGAQC(+57.02)GEGLC(+57.02)C(+57.02)EQC(+57.02)K.F	Y	51.05	2021.85	674.959	3	C
				K.AYLDSIC(+57.02)DPER.S	Y	34.34	1337.59	669.805	2	C
				K.YIENQNPQC(+57.02)ILNKP.L	Y	32.03	1729.85	865.932	2	C
		P0CB14	SVMP/Snake venom metalloproteinase kistomin/Calloselasma rhodostoma	K.DFDGNTVGLAFVGGIC(+57.02)NEK.Y	Y	44.66	2011.93	671.654	3	C
				K.VYLVIVADK.S	Y	40.95	1018.61	510.309	2
				K.AC(+57.02)VMAPEVNNNPTKK.F	Y	39.85	1671.81	558.277	3	C
				K.AC(+57.02)VMAPEVNNNPTK.K	Y	35.17	1543.71	772.858	2	C
				K.ETLYSFAK.W	Y	25.99	957.481	479.745	2
		P00606	PLA2/inAcidic phospholipase A2/ Bungarus multicinctus	K.TKTYSYTC(+57.02)TKPNLTC(+57.02)TDAAGTC(+57.02)AR.I	Y	55.84	2740.23	686.067	4	C
				K.TYSYTC(+57.02)TKPNLTC(+57.02)TDAAGTC(+57.02)AR.I	Y	51.11	2511.08	838.03	3	C
				R.IVC(+57.02)DC(+57.02)DRTAAIC(+57.02)FAAAPYNINNFMISSSTHC(+57.02)Q	Y	43.54	3706.61	1236.55	3	C
				K.TYSYTC(+57.02)TKPNLTC(+57.02)TD.A	Y	38.04	1823.77	912.889	2	C
				D.NC(+57.02)YGEAEKIPGC(+57.02)NPK.T	N	36.96	1735.77	579.599	3	C
				L.NLYQFK.N	N	31.68	811.423	406.716	2
				D.RC(+57.02)C(+57.02)YVHDNC(+57.02)YGEAEKIPGC(+57.02)NPK.T	N	25.86	2726.15	682.535	4	C
		A1IVR9	3FTX/Alpha-delta-bungarotoxin-2/Bungarus candidus	T.LLC(+57.02)YKTPIPINAETC(+57.02)PPGENLC(+57.02)YTK.M	Y	85.43	2951.42	984.821	3	C
				K.TPIPINAETC(+57.02)PPGENLC(+57.02)YTK.M	Y	67.16	2274.07	759.034	3	C
				K.VVELGC(+57.02)AATC(+57.02)PSK.K	N	60.42	1390.66	696.337	2	C
				R.GKVVELGC(+57.02)AATC(+57.02)PSKKPYEEVTC(+57.02)C(+57.02)STDK.C	N	51.42	3173.45	794.367	4	C
				K.KPYEEVTC(+57.02)C(+57.02)STDKC(+57.02)NPHPK.Q	N	48.73	2349.02	588.259	4	C
				K.VVELGC(+57.02)AATC(+57.02)PSKKPYEEVTC(+57.02)C(+57.02)STDKC(+57.02)NPHPK.Q	N	48.64	3721.67	931.421	4	C
				K.VVELGC(+57.02)AATC(+57.02)PSKKPYEEVTC(+57.02)C(+57.02)STDK.C	N	47.73	2988.33	748.095	4	C
				P.IPINAETC(+57.02)PPGENLC(+57.02)YTK.M	Y	44.35	2075.97	693.001	3	C
				K.MWC(+57.02)DIWC(+57.02)SSR.G	Y	34.05	1399.55	700.779	2	C
				R.GKVVELGC(+57.02)AATC(+57.02)PSK.K	N	32.95	1575.77	788.894	2	C
				T.LLC(+57.02)YK.T	N	28.51	695.368	348.693	2	C
	14	F2Q6G2	CRISP/Cysteine-rich seceretory protein Bc-CRPb/Bungarus candidus	K.YIYVC(+57.02)QYC(+57.02)PAGNIIGSTATPYK.S	Y	63.96	2538.19	847.071	3	C
				K.SGPPC(+57.02)GDC(+57.02)PSAC(+57.02)VNGLC(+57.02)TNPC(+57.02)K.Y	Y	60.52	2406.95	803.321	3	C
				K.FVYGVGANPPGSVIGHYTQIVWYK.S	Y	42.65	2651.35	884.793	3
				K.SHLLGC(+57.02)AVTR.C	Y	38.93	1112.58	371.867	3	C
				K.VIQSWYDENKK.F	Y	37.45	1408.7	705.356	2
				K.VIQSWYDENK.K	Y	23.8	1280.6	641.319	2
		P85140	3FTX/Alpha-bungarotoxin N3/Bungarus candidus	K.VVELGC(+57.02)AATC(+57.02)PSK.K	N	46.76	1390.66	696.341	2	C
				T.IVC(+57.02)HTTATSPISAVTC(+57.02)PPGENLC(+57.02)YR.K	Y	31.3	2803.31	935.45	3	C
				T.IVC(+57.02)HTTATSPISAVTC(+57.02)PPGENLC(+57.02)YRK.M	Y	27.8	2931.4	733.858	4	C
				R.GKVVELGC(+57.02)AATC(+57.02)PSK.K	N	25.17	1575.77	526.273	3	C
		Q9PVF4	PLA2/Inactive basic phospholipase A2 W6D49/Calloselasma rhodostoma	K.FEKGEILC(+57.02)GETNPC(+57.02)LNQAC(+57.02)EC(+57.02)DK.A	Y	68.23	2771.17	924.733	3	C
				R.FNTGIFC(+57.02)SK.A	Y	35.05	1072.5	537.26	2	C
				K.GEILC(+57.02)GETNPC(+57.02)LNQAC(+57.02)EC(+57.02)DK.A	Y	27.82	2366.96	789.997	3	C
		Q6YNQ0	PLA2/Acidic phospholipase A2 beta-bungarotoxin A3 chain/Bungarus candidus	R.TAALC(+57.02)FGDSEYIEGHK.N	Y	43.56	1796.8	599.942	3	C
				R.VVC(+57.02)DC(+57.02)DRTAALC(+57.02)FGDSEYIEGHK.N	Y	41.8	2701.16	676.297	4	C
				K.RTIIC(+57.02)YGAAGTC(+57.02)AR.V	N	36.52	1568.76	523.925	3	C
				K.TWGEYTNYGC(+57.02)YC(+57.02)GAGGSGRPIDALDR.C	Y	31.14	2895.23	966.091	3	C
		P81382	LAAO/L-amino-acid oxidase/Calloselasma rhodostoma	K.DC(+57.02)ADIVFNDLSLIHQLPK.K	Y	41.37	2097.06	700.024	3	C
				K.VTVVYETLSK.E	Y	35.21	1137.63	569.823	2
				K.DIQSFC(+57.02)YPSVIQK.W	Y	27.48	1583.77	792.882	2	C
		P30403	SVMP/Zinc metalloproteinase-disintegrin/Calloselasma rhodostoma	K.LRPGAQC(+57.02)GEGLC(+57.02)C(+57.02)EQC(+57.02)K.F	Y	55.96	2021.85	674.961	3	C
				K.FVHEVVNAIIESYK.Y	Y	39.77	1646.87	549.966	3
				K.YIENQNPQC(+57.02)ILNKP.L	Y	34.71	1729.85	865.937	2	C
				K.AYLDSIC(+57.02)DPER.S	Y	32.53	1337.59	669.805	2	C
		P0CB14	SVMP/Snake venom metalloproteinase kistomin/Calloselasma rhodostoma	K.DFDGNTVGLAFVGGIC(+57.02)NEK.Y	Y	45.41	2011.93	1006.97	2	C
				K.VYLVIVADK.S	Y	38.33	1018.61	510.311	2
				K.ETLYSFAK.W	Y	37.15	957.481	479.745	2
				K.DRKPEC(+57.02)LFK.K	Y	30.96	1191.61	398.211	3	C
				K.IEEQGHQMVNTMNEC(+57.02)YRPMGIIIIMAGIEC(+57.02)WTTNDFFEVK.S	Y	29.04	4804.19	1202.05	4	C
				K.AC(+57.02)VMAPEVNNNPTK.K	Y	28.75	1543.71	772.868	2	C
				K.AC(+57.02)VMAPEVNNNPTKK.F	Y	26.66	1671.81	558.278	3	C
				G.LAFVGGIC(+57.02)NEK.Y	Y	24.99	1206.61	604.306	2	C
		P00606	PLA2/Acidic phospholipase A2 /Bungarus multicinctus	K.TKTYSYTC(+57.02)TKPNLTC(+57.02)TDAAGTC(+57.02)AR.I	Y	36.38	2740.23	686.068	4	C
				K.TYSYTC(+57.02)TKPNLTC(+57.02)TDAAGTC(+57.02)AR.I	Y	29.86	2511.08	838.044	3	C
				L.NLYQFK.N	N	28.69	811.423	406.714	2
				R.IVC(+57.02)DC(+57.02)DRTAAIC(+57.02)FAAAPYNINNFMISSSTHC(+57.02)Q	Y	26.56	3706.61	927.669	4	C
		A1IVR9	3FTX/Alpha-delta-bungarotoxin-2/Bungarus candidus	T.LLC(+57.02)YKTPIPINAETC(+57.02)PPGENLC(+57.02)YTK.M	Y	70.24	2951.42	984.82	3	C
				K.TPIPINAETC(+57.02)PPGENLC(+57.02)YTK.M	Y	59.83	2274.07	1138.04	2	C
				K.VVELGC(+57.02)AATC(+57.02)PSK.K	N	46.76	1390.66	696.341	2	C
				K.MWC(+57.02)DIWC(+57.02)SSR.G	Y	33.69	1399.55	700.778	2	C
				R.GKVVELGC(+57.02)AATC(+57.02)PSK.K	N	25.17	1575.77	526.273	3	C
	15	F2Q6G3	CRISP/Cysteine-rich seceretory protein Bc-CRPa/Bungarus candidus	K.YIYVC(+57.02)QYC(+57.02)PAGNIIGSTATPYK.S	Y	63.46	2538.19	847.071	3	C
				K.SGPPC(+57.02)GDC(+57.02)PSAC(+57.02)VNGLC(+57.02)TNPC(+57.02)K.Y	N	49.47	2406.95	803.321	3	C
				K.VIQSWYDENKK.F	N	37.24	1408.7	705.356	2
				K.SGPPC(+57.02)GDC(+57.02)PSAC(+57.02)VNGLC(+57.02)TNPC(+57.02)KYNDDYTNC(+57.02)K.S	Y	29.82	3580.39	896.086	4	C
		Q9PVF4	PLA2/Inactive basic phospholipase A2 W6D49/Calloselasma rhodostoma	K.FEKGEILC(+57.02)GETNPC(+57.02)LNQAC(+57.02)EC(+57.02)DK.A	Y	55.04	2771.17	924.73	3	C
				Q.FNTGIFC(+57.02)SK.A	Y	35.06	1072.5	537.258	2	C
				K.GEILC(+57.02)GETNPC(+57.02)LNQAC(+57.02)EC(+57.02)DK.A	Y	29.25	2366.96	789.993	3	C
		P81382	LAAO/L-amino-acid oxidase/Calloselasma rhodostoma	K.DC(+57.02)ADIVFNDLSLIHQLPK.K	Y	30.63	2097.06	700.021	3	C
				K.VTVVYETLSK.E	Y	26.02	1137.63	569.818	2
		P30403	SVMP/Zinc metalloproteinase-disintegrin/Calloselasma rhodostoma	K.LRPGAQC(+57.02)GEGLC(+57.02)C(+57.02)EQC(+57.02)K.F	Y	56.06	2021.85	674.963	3	C
				K.YIENQNPQC(+57.02)ILNKP.L	Y	26.33	1729.85	865.924	2	C
		P0CB14	SVMP/Snake venom metalloproteinase kistomin/Calloselasma rhodostoma	K.DFDGNTVGLAFVGGIC(+57.02)NEK.Y	Y	52.62	2011.93	1006.98	2	C
				K.VYLVIVADK.S	Y	41.72	1018.61	510.312	2
				K.AC(+57.02)VMAPEVNNNPTKK.F	Y	37.92	1671.81	558.286	3	C
				K.ETLYSFAK.W	Y	30.36	957.481	479.752	2
				K.AC(+57.02)VMAPEVNNNPTK.K	Y	28.5	1543.71	772.872	2	C
				K.VYLVIVADKSMVDK.H	Y	25.01	1578.87	527.295	3
		A1IVR7	3FTX/Alpha-elapitoxin-Bc2c/Bungarus candidus	K.TPSPINAETC(+57.02)PPGENLC(+57.02)YTK.M	Y	45.47	2248.01	750.336	3	C
				T.LLC(+57.02)YKTPSPINAETC(+57.02)PPGENLC(+57.02)YTK.M	Y	40.09	2925.37	976.129	3	C
		A1IVR9	3FTX/Alpha-delta-bungarotoxin-2/Bungarus candidus	T.LLC(+57.02)YKTPIPINAETC(+57.02)PPGENLC(+57.02)YTK.M	Y	52.83	2951.42	984.819	3	C
				K.TPIPINAETC(+57.02)PPGENLC(+57.02)YTK.M	Y	52.05	2274.07	759.031	3	C
	16	Q9PVF4	PLA2/Inactive basic phospholipase A2 W6D49/Calloselasma rhodostoma	K.FEKGEILC(+57.02)GETNPC(+57.02)LNQAC(+57.02)EC(+57.02)DK.A	Y	58.59	2771.17	924.731	3	C
				Q.FNTGIFC(+57.02)SK.A	Y	31.65	1072.5	537.252	2	C
				K.GEILC(+57.02)GETNPC(+57.02)LNQAC(+57.02)EC(+57.02)DK.A	Y	28.32	2366.96	789.999	3	C
		P81382	LAAO/L-amino-acid oxidase/Calloselasma rhodostoma	K.DIQSFC(+57.02)YPSVIQK.W	Y	35.79	1583.77	792.894	2	C
				K.VTVVYETLSK.E	Y	34.47	1137.63	569.822	2
				K.FNPPLLPK.K	Y	24.18	924.543	463.28	2
		P30403	SVMP/Zinc metalloproteinase-disintegrin/Calloselasma rhodostoma	K.LRPGAQC(+57.02)GEGLC(+57.02)C(+57.02)EQC(+57.02)K.F	Y	66.88	2021.85	674.962	3	C
				K.FVHEVVNAIIESYK.Y	Y	35.52	1646.87	549.967	3
				K.AYLDSIC(+57.02)DPER.S	Y	29.01	1337.59	669.803	2	C
				K.YIENQNPQC(+57.02)ILNKP.L	Y	23.16	1729.85	865.927	2	C
		P0CB14	SVMP/Snake venom metalloproteinase kistomin/Calloselasma rhodostoma	K.DFDGNTVGLAFVGGIC(+57.02)NEK.Y	Y	47.46	2011.93	1006.98	2	C
				K.VYLVIVADK.S	Y	45.73	1018.61	510.308	2
				K.ETLYSFAK.W	Y	37.75	957.481	479.744	2
				K.AC(+57.02)VMAPEVNNNPTK.K	Y	36.03	1543.71	772.869	2	C
				K.DRKPEC(+57.02)LFK.K	Y	25.75	1191.61	398.213	3	C
				M.GIIIIMAGIEC(+57.02)WTTNDFFEVK.S	Y	25.63	2456.21	819.747	3	C
		A1IVR7	3FTX/Alpha-elapitoxin-Bc2c/Bungarus candidus	T.LLC(+57.02)YKTPSPINAETC(+57.02)PPGENLC(+57.02)YTK.M	Y	42.53	2925.37	976.126	3	C
				K.TPSPINAETC(+57.02)PPGENLC(+57.02)YTK.M	Y	28.89	2248.01	750.343	3	C
	17	Q9PVF4	PLA2/Inactive basic phospholipase A2 W6D49/Calloselasma rhodostoma	K.FEKGEILC(+57.02)GETNPC(+57.02)LNQAC(+57.02)EC(+57.02)DK.A	Y	47.65	2771.17	924.732	3	C
				K.GEILC(+57.02)GETNPC(+57.02)LNQAC(+57.02)EC(+57.02)DK.A	Y	25.29	2366.96	789.992	3	C
				K.KQQFNTGIFC(+57.02)SK.A	Y	24.73	1456.71	486.58	3	C
		P81382	LAAO/L-amino-acid oxidase/Calloselasma rhodostoma	K.DIQSFC(+57.02)YPSVIQK.W	Y	33.84	1583.77	792.894	2	C
				K.VTVVYETLSK.E	Y	29.82	1137.63	569.818	2
				K.FNPPLLPK.K	Y	25.38	924.543	463.274	2
		P30403	SVMP/Zinc metalloproteinase-disintegrin/Calloselasma rhodostoma	K.LRPGAQC(+57.02)GEGLC(+57.02)C(+57.02)EQC(+57.02)K.F	Y	52.28	2021.85	674.955	3	C
				K.AYLDSIC(+57.02)DPER.S	Y	31	1337.59	669.803	2	C
		P0CB14	SVMP/Snake venom metalloproteinase kistomin/Calloselasma rhodostoma	K.DFDGNTVGLAFVGGIC(+57.02)NEK.Y	Y	42.84	2011.93	1006.97	2	C
				K.VYLVIVADK.S	Y	36.88	1018.61	510.314	2
				K.AC(+57.02)VMAPEVNNNPTKK.F	Y	34.92	1671.81	558.273	3	C
				K.ETLYSFAK.W	Y	33.5	957.481	479.748	2
				K.AC(+57.02)VMAPEVNNNPTK.K	Y	30.01	1543.71	772.863	2	C
				K.IEEQGHQMVNTMNEC(+57.02)YRPMGIIIIMAGIEC(+57.02)WTTNDFFEVK.S	Y	26.71	4804.19	1202.05	4	C
	18	Q9PVF4	PLA2/Inactive basic phospholipase A2 W6D49/Calloselasma rhodostoma	K.GEILC(+57.02)GETNPC(+57.02)LNQAC(+57.02)EC(+57.02)DK.A	Y	43.66	2366.96	789.988	3	C
				K.FEKGEILC(+57.02)GETNPC(+57.02)LNQAC(+57.02)EC(+57.02)DK.A	Y	39.62	2771.17	924.722	3	C
				Q.FNTGIFC(+57.02)SK.A	Y	27.03	1072.5	537.258	2	C
				K.QQFNTGIFC(+57.02)SK.A	Y	25.36	1328.62	665.31	2	C
		P81382	LAAO/L-amino-acid oxidase/Calloselasma rhodostoma	K.VTVVYETLSK.E	Y	44.79	1137.63	569.811	2
				K.SAGQLYEESLGK.V	Y	38.18	1280.62	641.318	2
				K.DC(+57.02)ADIVFNDLSLIHQLPK.K	Y	31.95	2097.06	700.035	3	C
				K.DIQSFC(+57.02)YPSVIQK.W	Y	29.07	1583.77	792.893	2	C
		P30403	SVMP/Zinc metalloproteinase-disintegrin/Calloselasma rhodostoma	K.LRPGAQC(+57.02)GEGLC(+57.02)C(+57.02)EQC(+57.02)K.F	Y	50.12	2021.85	674.963	3	C
				K.FVHEVVNAIIESYK.Y	Y	37.73	1646.87	549.958	3
				K.AYLDSIC(+57.02)DPER.S	Y	32.48	1337.59	669.802	2	C
		P0CB14	SVMP/Snake venom metalloproteinase kistomin/Calloselasma rhodostoma	K.DFDGNTVGLAFVGGIC(+57.02)NEK.Y	Y	46.5	2011.93	1006.97	2	C
				K.ETLYSFAK.W	Y	37.41	957.481	479.746	2
				K.VYLVIVADK.S	Y	35.44	1018.61	510.308	2
				K.AC(+57.02)VMAPEVNNNPTKK.F	Y	30.12	1671.81	558.278	3	C
				K.DRKPEC(+57.02)LFK.K	Y	25.06	1191.61	398.214	3	C
				K.VYLVIVADKSMVDK.H	Y	23.7	1578.87	527.295	3
